# Supplementary material for: Targeting TAZ-TEAD in minimal residual disease enhances the duration of targeted therapy in melanoma models
Source: Nat Commun. 2025 Nov 5;16:9655. doi: 10.1038/s41467-025-64682-7 (PMC12589586; doi:10.1038/s41467-025-64682-7)
Supplement: Supplementary file 3 — Supplementary Data 1 [file 41467_2025_64682_MOESM3_ESM.xlsx]

## Sheet: Sheet1
	Supplementary Table 1
TAZ_Down	YAP_Down	TAZ_Up	YAP_Up
POLA2	RPS6KA2	CFH	COL17A1
WWTR1	PDE8B	WNT16	MPP4
SNAPC1	SLC1A4	CYP26B1	RP1
DEPDC1	YAP1	COPZ2	ANXA10
ANO2	JDP2	RHBDF1	IL1A
ADAMTS6	HAPLN1	CAMK1G	NDP
RAD18	SLC2A12	CELSR3	BEST3
EDN1	TMEM130	TSPAN9	FAM222A
SLC27A5	MEX3B	SNAI2	MMP3
GADD45B	ZC3H6	NR1H3	ESM1
CDKN3		ANK1	BMPER
PRPS2		ARHGAP31	CXCL8
DGKH		TIMP2	ARL14
JPH1		VCAN	PCDH9
NDRG1		RAB27B	RELN
ERCC2		COL9A2	MMP1
FGF21		LTBP1	COL4A6
CPED1		LAMA3	SERPINB2
MAP3K8		TMCC3	VIT
DKK1		ATP2B4
PIGL		COL17A1
GALNT18		CLTCL1
RBM24		PTPN21
CEP72		TRIB2
NPR3		CYBRD1
WWC1		PLXNA2
SLC1A4		SYNJ2
ST6GALNAC5		PPEF1
STMN1		PTHLH
CENPF		CASS4
CCN2		PITPNM2
CTNNAL1		PTGS1
OGFRL1		NRP1
MTHFD1L		SUSD2
CIT		CYTH4
EXOSC9		TRIOBP
KNSTRN		ARSA
AJUBA		RASD2
PARP2		IFT27
SGO1		NFATC2
HAUS8		KLHL4
RFC3		TSC22D1
FST		PLLP
ETS1		CRISPLD2
PSAT1		SALL1
HRK		CORO2B
MDC1		CPQ
KIF23		NIPAL2
CENPE		LFNG
ALG10		EPHB6
DIAPH3		LIMK1
FRMD6		PRUNE2
JDP2		ABCC3
CCN1		CPE
KIF2C		ANXA10
UCK2		TECTA
NUF2		MDK
CDCA7		SELPLG
UGCG		RIPOR2
PROSER2		MDGA1
ANKRD1		PRLR
MKI67		FGF1
CRIM1		KAT2B
SLC7A11		COL7A1
BMP6		NEK11
PTPRR		PLSCR4
PDE1C		SLC4A3
AFAP1L1		ADAM23
HK2		FN1
SPC24		IGFBP5
XIRP2		ST3GAL5
ELF3		HPCAL1
SGO2		QPCT
NUAK2		EPHA4
LRRC2		RHOU
HMGB2		NCF2
HHIP		BMP8B
ESM1		SIPA1L2
CDCA7L		PIK3R3
SHOC1		TNFSF4
MELK		DUSP4
DEPP1		CLU
TUB		CSMD2
RRM1		EGR2
TK1		RASSF8
DDIT4		MMP19
RAB3B		KCNJ2
P2RY1		WFDC3
CDK1		PMEPA1
KISS1		LYPD3
MCTP1		EFNB2
RTTN		BMP4
PAWR		PAX8
AURKB		BFSP1
HES7		HIVEP3
CDH4		IDUA
MB21D2		DNAAF11
RAD51B		CCDC62
C1orf116		ITGB4
RGS7		SNAP25
GJC1		ZSWIM3
SLC8A1		SLC14A2
GPR19		LGR6
CCBE1		DCLK1
KNTC1		TMTC1
TXNRD2		SLC37A2
CDCA2		NREP
KIF18B		ADAM19
PEAR1		NT5E
VSTM1		GALNT5
SH2D5		ANGPTL2
ELOVL2		SORL1
TXNRD1		STAT4
OLIG2		GLIPR1
ZNF726		PTPRQ
MSH5-SAPCD1		FAM222A
FAM72C		MFGE8
CTAG1A		CDH11
		KSR1
		DOP1B
		PADI1
		CELSR2
		RGL1
		HHIPL2
		CNIH3
		PLEKHA6
		TRPM8
		FBXL17
		SHROOM2
		FAM83A
		IDNK
		GSN
		LRMDA
		TENM4
		ST14
		ESAM
		TAGLN
		SETBP1
		JAZF1
		CACNA2D1
		ADAMTS5
		GOLGA7B
		KCNJ15
		H4C8
		STC1
		FAM131B
		ICOSLG
		PGAP3
		EMC10
		FGF11
		SLC25A45
		PLPP3
		SLC45A1
		LAPTM5
		SDC3
		TGFA
		INAVA
		IGFBP7
		TGFBR2
		PRICKLE2
		RBM47
		PLB1
		CCR1
		ARHGEF3
		ERMAP
		NDST3
		ITGA2
		EDIL3
		EBF1
		GRIK2
		SAMD3
		TMEM200A
		BMPER
		SHH
		ABCA1
		ZMAT4
		TMC1
		HGSNAT
		UBTD1
		HTRA1
		ADAMTS15
		FBN1
		BMERB1
		C15orf48
		MEI1
		IGFBP6
		IRS1
		THBS3
		SCN9A
		SDC2
		PCDH7
		PAQR8
		HAS2
		CDC42BPG
		PDE7B
		COL24A1
		ENC1
		GAP43
		ABCD2
		SYT12
		GPR137
		TRIB1
		DNAH12
		PCSK1
		NR2F1
		TMEM270
		JAKMIP2
		NCKAP5
		NRXN1
		PAPPA
		PLCXD3
		RIPK4
		CCR3
		RP1L1
		BTBD9
		SLITRK6
		FLRT2
		KIAA0825
		GAS2L1
		OLFML2A
		KCNIP4
		CEACAM19
		HEXIM1
		DNER
		ARL4C
		STK31
		SULF2
		DAPK1
		LAMB3
		SIGLEC15
		ACSL5
		SERPINA1
		SERPINB2
		INKA2
		TMEM229B
		NPY4R
		COL5A2
		GPX3
		LBH
		KLRK1
		ITGA1
		FER1L6
		PLXNA4
		SLC12A8
		DIRC3
		HLA-DMB
		ELFN2
		PTCHD4
		CTSO
		ITGB3
		LINC01711
		CFAP206
