# Supplementary material for: Targeting TAZ-TEAD in minimal residual disease enhances the duration of targeted therapy in melanoma models
Source: Nat Commun. 2025 Nov 5;16:9655. doi: 10.1038/s41467-025-64682-7 (PMC12589586; doi:10.1038/s41467-025-64682-7)
Supplement: Supplementary file 6 — Source data [file 41467_2025_64682_MOESM6_ESM.xlsx]

## Sheet: Fig. 2B
A375 siCtrl						A375 siYAP1						2.18 siCtrl						2.18 siYAP1						4.21 siCtrl						4.21 siYAP1
1.02759	0.963502	0.940744	1.05124	1.00579	1.01114	0.200015	0.175867	0.192975	0.134149	0.121372	0.11327	0.948566	1.04747	0.925676	1.08713	0.997944	0.99321	0.121392	0.0989274	0.10686	0.0584727	0.0521273	0.0572176	1.05392	0.984601	0.961462	0.991155	0.938164	1.0707	0.146468	0.178539	0.135799	0.0584488	0.0645646	0.064907
A375 siCtrl						A375 siTAZ						2.18 siCtrl						2.18 siTAZ						4.21 siCtrl						4.21 siTAZ
1.05201	0.997529	0.944502	1.00961	1.03631	0.960036	0.265223	0.245665	0.25695	0.128868	0.133281	0.17508	1.02703	1.0926	1.06637	0.955081	0.898509	0.960404	0.229644	0.190296	0.157779	0.168339	0.166403	0.150471	0.972483	1.0799	1.07523	0.955849	0.943092	0.973446	0.284956	0.308954	0.322194	0.210404	0.175653	0.16337

## Sheet: Fig. 3E
Elapsed Time	no siRNA			siCtrl			siYAP #1			siYAP #2			siTAZ #1			siTAZ #2
0:00:00	15.2741	9.10216	19.2257	16.7095	9.49003	18.523	17.2433	10.3609	18.7178	16.8272	10.0891	18.9594	13.3989	10.1995	18.449	14.732	10.3638	17.8623
2:00:00*	16.51517*	9.946443*	22.95314*	18.15962*	9.926879*	22.33065*	18.62218*	10.87209*	22.43918*	18.16971*	10.54089*	22.70566*	14.78089*	10.62476*	21.91953*	16.55486*	10.65003*	21.04165*
4:00:00*	17.63834*	10.614*	25.31566*	19.28759*	10.70626*	24.85734*	19.93811*	11.69618*	24.93835*	19.54487*	11.14443*	25.18512*	15.72662*	11.07568*	24.14454*	17.09118*	10.98335*	22.95894*
6:00:00*	19.07073*	11.18886*	27.64293*	20.63714*	10.98385*	27.19754*	21.51063*	12.17228*	27.22089*	20.89844*	11.85174*	27.29115*	16.72983*	11.80966*	26.22577*	18.02429*	11.36731*	24.68623*
8:00:00*	20.16525*	11.99662*	29.89663*	21.83711*	11.71186*	29.19931*	22.99003*	12.97153*	29.38679*	21.93745*	12.77156*	29.6622*	17.85541*	12.38935*	28.00362*	19.26845*	11.8476*	26.1671*
10:00:00*	21.68145*	12.68121*	31.54301*	23.03107*	12.18947*	31.09153*	24.27463*	13.59444*	31.124*	23.36173*	13.39428*	31.36082*	18.56376*	12.83206*	29.26494*	19.57101*	12.43044*	27.0824*
12:00:00*	22.31058*	13.16666*	33.03176*	23.88322*	12.67995*	32.65932*	25.0021*	13.81944*	32.10893*	23.92712*	14.05881*	32.57082*	19.167*	13.39398*	30.10963*	20.24524*	12.50415*	27.79097*
14:00:00*	23.28298*	13.76345*	33.92927*	24.12914*	12.72975*	33.86726*	25.99357*	14.32072*	33.10387*	24.92728*	14.53528*	33.61646*	19.87424*	13.88457*	30.58029*	20.6144*	12.97221*	27.90424*
16:00:00*	23.89186*	14.10121*	34.89406*	24.77744*	13.09561*	34.67968*	26.29474*	14.6489*	33.73321*	25.29579*	14.88604*	34.30947*	20.24251*	14.11232*	30.93698*	20.69008*	13.01584*	28.09178*
18:00:00*	24.40718*	14.50164*	35.84914*	25.09042*	13.47145*	35.70498*	27.09509*	15.03525*	34.37427*	25.93474*	15.30713*	34.85052*	20.72492*	14.30443*	31.18404*	20.78431*	13.29467*	28.05129*
20:00:00*	24.93307*	14.93128*	36.63453*	25.56802*	13.82952*	36.37499*	27.52463*	15.28149*	34.95963*	26.5111*	15.60404*	35.33141*	21.06863*	14.58284*	31.51521*	21.01653*	13.32842*	27.74493*
22:00:00*	25.61028*	15.43997*	37.07286*	26.07986*	13.80603*	36.57031*	27.96155*	15.56392*	34.93359*	27.25194*	15.86802*	35.23398*	21.38736*	14.82956*	31.19216*	21.04976*	13.50607*	26.96573*
24:00:00	26.2844	16.1207	37.8749	26.5516	14.6383	37.6203	28.2517	15.8451	35.3512	28.4521	16.6718	36.1765	21.9498	15.4354	31.85	20.9005	13.7258	27.1047
26:00:00*	27.06379*	16.49148*	38.37017*	26.97817*	14.68493*	38.5353*	28.26199*	16.38479*	35.40156*	28.8967*	17.03733*	36.65582*	22.41376*	15.90969*	32.65781*	21.15262*	13.96912*	27.0633*
28:00:00*	27.56151*	17.21901*	38.72291*	27.08967*	15.03099*	39.27708*	29.0932*	17.02841*	35.8236*	29.50711*	17.56127*	37.23407*	22.80655*	16.26657*	32.91161*	21.26867*	13.88433*	26.87857*
30:00:00*	28.36386*	17.53079*	39.24652*	28.23232*	15.61656*	40.31461*	29.85996*	17.33581*	36.32276*	30.70328*	18.11556*	37.81572*	23.61773*	16.62424*	33.58495*	21.53386*	14.29849*	26.72968*
32:00:00*	29.17641*	18.21471*	39.83065*	28.95235*	15.95632*	40.98192*	30.53639*	18.07934*	37.11366*	31.23015*	18.62579*	38.55293*	24.10549*	17.27028*	34.28698*	21.84129*	14.53672*	26.97104*
34:00:00*	30.1815*	18.99463*	40.60896*	29.71874*	16.47549*	41.6065*	31.09578*	18.2841*	38.14032*	32.081*	18.89831*	39.21259*	24.71056*	17.59283*	35.03247*	22.00039*	14.68673*	27.06184*
38:00:00*	32.92378*	20.97777*	41.40902*	32.54386*	17.80031*	42.56771*	33.35352*	20.01979*	39.05448*	35.54185*	20.95297*	40.2009*	25.65868*	18.44725*	35.86368*	23.20639*	15.73373*	27.36426*
40:00:00*	34.06818*	21.82679*	42.28313*	33.3415*	18.13397*	43.69225*	33.91517*	20.7085*	39.64804*	36.55029*	21.73108*	40.9143*	26.27734*	18.87898*	36.52745*	23.3898*	15.92574*	27.6622*
42:00:00*	34.81168*	22.58628*	42.98879*	33.99113*	18.71525*	44.87165*	34.68482*	21.00591*	40.44651*	37.3713*	22.28501*	41.84521*	26.69008*	19.21659*	37.31794*	24.02977*	16.42121*	28.08745*
44:00:00*	35.88153*	22.89061*	44.06861*	34.78043*	19.06409*	46.20587*	35.56612*	21.40453*	41.24231*	37.89549*	23.02256*	42.63334*	26.83057*	19.45377*	37.56296*	24.10919*	16.4825*	28.30282*
46:00:00*	36.2537*	23.79661*	44.7426*	35.8434*	19.50485*	47.16673*	36.08732*	21.63733*	41.69731*	38.74895*	23.64943*	43.91847*	27.13585*	19.61881*	37.87949*	24.52018*	16.76665*	28.45303*
48:00:00	36.8556	24.5397	45.5569	36.5625	19.9374	48.0984	36.5748	22.1336	42.1401	39.4642	24.2372	45.1283	27.7815	19.8644	38.3694	25.1652	17.2183	28.7179
50:00:00*	37.56817*	25.08611*	46.14847*	37.29006*	20.3929*	49.06217*	37.09998*	22.82496*	42.82695*	40.32953*	25.01934*	46.20243*	27.82912*	19.99422*	38.59346*	25.42762*	17.40162*	28.94665*
52:00:00*	38.35464*	25.77508*	46.54596*	38.22772*	20.87246*	50.02199*	37.81492*	23.03385*	43.15467*	41.61406*	25.82097*	47.37373*	28.1319*	20.2951*	38.5856*	25.92195*	17.48441*	29.04571*
54:00:00*	39.43289*	26.53944*	47.79095*	39.28476*	21.13786*	50.78473*	38.72456*	23.69567*	43.90758*	42.13644*	26.48553*	48.69482*	28.76773*	20.64855*	39.30774*	26.45337*	17.83316*	29.29741*
56:00:00*	40.21171*	27.14453*	48.57464*	40.54659*	21.77832*	51.50657*	39.27525*	23.96196*	44.90008*	42.93721*	26.89602*	50.28131*	28.97044*	20.9608*	39.84901*	26.91551*	18.15036*	29.7404*
58:00:00*	41.43932*	28.01168*	49.63321*	41.78883*	22.32983*	52.55802*	39.91759*	24.7046*	45.51493*	44.28672*	27.63955*	51.85601*	29.17017*	21.23198*	40.45093*	27.4911*	18.39645*	30.00124*
60:00:00*	42.55444*	28.95589*	50.80618*	43.23418*	23.02632*	54.08937*	40.76347*	25.04661*	46.43293*	45.59377*	28.30498*	53.23814*	29.70074*	21.35919*	40.84832*	28.26098*	18.73297*	30.4903*
62:00:00*	44.03526*	29.95597*	52.13139*	44.52767*	23.57524*	55.32725*	41.62168*	25.60388*	47.34697*	46.03396*	29.02757*	54.87507*	30.09468*	21.65415*	41.40887*	28.86501*	19.19287*	31.02794*
64:00:00*	45.40877*	30.75622*	53.6517*	46.09275*	24.35466*	56.46018*	42.23133*	26.14991*	48.48401*	47.4222*	29.82579*	56.39634*	30.37429*	21.61153*	42.1982*	29.62787*	19.46188*	31.52797*
66:00:00*	46.19967*	31.76678*	55.04119*	47.7347*	25.25817*	57.34909*	43.35382*	26.87563*	49.60988*	47.90539*	30.50798*	57.86202*	30.65804*	22.25617*	42.88889*	30.4074*	19.89544*	32.21133*
68:00:00*	47.38042*	32.35109*	56.63686*	49.11221*	26.0808*	58.53806*	44.10357*	27.35168*	50.4433*	49.41138*	31.62107*	59.21785*	30.80462*	22.39236*	43.35033*	31.0425*	20.44282*	32.75961*
70:00:00*	48.73885*	33.38973*	58.09059*	50.31048*	26.69809*	59.47421*	44.26569*	27.52267*	51.58697*	50.37575*	32.24133*	60.65678*	31.14515*	22.55589*	44.07381*	31.52487*	20.85993*	33.34737*
72:00:00	48.3108	33.3402	59.5067	50.4696	25.9824	60.4324	42.2811	26.0985	52.4752	48.0992	30.9678	62.1764	29.0376	22.2026	44.4021	28.4816	20.7728	34.0088
74:00:00*	52.2286*	36.04055*	60.82254*	52.93164*	27.4793*	61.4673*	44.63496*	27.08386*	53.12325*	51.34056*	32.73147*	63.54852*	31.40618*	23.36815*	45.00978*	29.56869*	20.58618*	34.67073*
76:00:00*	54.63513*	37.84276*	62.02678*	55.07929*	28.35362*	62.2861*	46.65024*	28.46632*	53.69109*	53.55284*	34.42815*	64.75262*	32.55447*	23.93616*	45.82216*	31.18009*	20.97385*	35.32204*
78:00:00*	56.47646*	39.31796*	63.40789*	56.55255*	29.25523*	63.07682*	47.73779*	29.10303*	54.32799*	55.66087*	35.4873*	66.04231*	32.89692*	24.35026*	46.29771*	31.99473*	21.41723*	36.05753*
80:00:00*	58.05391*	40.411*	64.44858*	57.82349*	30.10868*	63.66891*	48.85773*	29.7408*	55.01854*	57.09121*	36.6566*	67.20415*	33.453*	24.77192*	46.82888*	32.85372*	21.92351*	36.7154*
82:00:00*	59.25489*	41.65166*	65.72676*	58.85566*	30.87103*	64.42141*	49.49025*	29.97627*	55.50188*	58.44954*	37.67563*	68.32266*	33.53727*	24.95974*	47.36438*	33.86144*	22.50985*	37.46336*
84:00:00*	60.52175*	42.87534*	67.11282*	60.01365*	31.40507*	65.17293*	50.21534*	30.40619*	55.79951*	59.33423*	38.675*	69.4537*	33.82056*	25.03241*	48.28005*	34.5729*	23.23026*	38.1618*
86:00:00*	61.91864*	43.75605*	68.41311*	61.33096*	32.12835*	65.79646*	50.6393*	30.62855*	56.16281*	60.55404*	39.6891*	70.48389*	33.93957*	25.19356*	49.09011*	35.36246*	23.88207*	38.69609*
88:00:00*	63.068*	44.77967*	69.64821*	62.88196*	33.05782*	66.57063*	51.41317*	31.18472*	56.51626*	61.81189*	40.29161*	71.52988*	34.04849*	25.21294*	49.75965*	36.01027*	24.23286*	39.41529*
90:00:00*	64.35188*	45.76036*	70.79771*	64.1364*	33.80695*	67.29962*	52.12254*	31.60522*	56.83347*	62.64612*	41.22249*	72.49124*	34.3157*	25.43773*	50.54748*	36.55718*	24.74756*	40.07878*
92:00:00*	65.30777*	46.94932*	71.89828*	65.72953*	34.64104*	67.90922*	52.52289*	32.24796*	57.13943*	63.17941*	41.65163*	73.35686*	34.94203*	25.72562*	51.22381*	37.01436*	24.9924*	40.78523*
94:00:00*	66.66459*	48.18547*	73.0675*	67.22213*	35.82708*	68.62172*	53.53848*	32.53002*	57.32636*	64.80839*	42.67661*	74.04816*	35.44183*	25.91697*	52.05448*	37.60694*	25.7267*	41.35481*
96:00:00	67.6806	49.3105	74.0769	68.3869	36.1627	69.0352	54.3576	33.376	57.6249	65.6616	43.4022	74.7347	36.1898	26.1762	52.533	37.884	26.0278	41.9875
98:00:00*	69.0626*	50.36239*	74.82288*	69.96918*	36.81136*	69.49767*	55.43766*	34.05683*	58.04234*	67.00494*	44.33868*	75.38141*	36.48797*	26.40872*	52.9951*	38.54956*	26.45154*	42.62555*
100:00:00*	70.21434*	51.47716*	75.43325*	71.0988*	37.491*	69.97369*	56.0833*	34.14191*	58.00455*	68.51531*	45.33608*	76.14681*	36.59594*	26.59711*	53.66438*	38.85038*	26.80331*	42.76411*
102:00:00*	71.15755*	52.3383*	76.39571*	72.05062*	38.55739*	70.24621*	57.06138*	34.51167*	58.23103*	68.93192*	46.18803*	76.74255*	36.79849*	27.00111*	54.5543*	39.12198*	27.29361*	43.5363*
104:00:00*	72.26907*	53.4803*	77.30386*	73.46082*	39.01012*	70.48264*	57.93052*	34.75727*	58.29177*	69.98549*	46.94823*	77.41264*	37.02163*	27.26224*	55.58305*	39.37027*	27.51456*	44.21073*
106:00:00*	73.25218*	54.80482*	78.14649*	74.25539*	39.9877*	70.79359*	58.61095*	35.157*	58.51408*	71.19199*	47.8217*	77.97924*	37.40787*	27.46695*	56.45356*	39.76738*	28.26296*	44.65807*
108:00:00*	74.10889*	56.06846*	78.87434*	75.38684*	40.71885*	71.23702*	59.34643*	35.42018*	58.61358*	72.12867*	48.55438*	78.62399*	37.72702*	27.80302*	57.34682*	40.27352*	28.47559*	45.36304*
110:00:00*	74.99805*	56.77338*	79.78377*	76.50834*	41.33903*	71.55578*	60.43275*	36.0798*	58.83455*	73.18134*	49.38961*	79.17051*	37.80813*	28.15078*	57.90125*	40.3482*	28.96826*	45.95435*
112:00:00*	75.59182*	58.09393*	80.58128*	77.52391*	42.18974*	71.87428*	61.56056*	36.77326*	59.12469*	74.0329*	50.14087*	79.65449*	38.09382*	28.35783*	58.71804*	40.57093*	29.27881*	46.66259*
114:00:00*	76.33233*	58.94593*	81.55729*	78.74825*	42.93123*	72.16292*	62.35937*	36.99335*	59.2304*	75.14905*	51.0998*	80.13809*	38.28855*	28.90308*	59.61467*	41.13476*	29.97946*	47.29016*
116:00:00*	77.01176*	60.35249*	82.35069*	79.63204*	43.57297*	72.48071*	63.41094*	37.57534*	59.41181*	75.92535*	51.9565*	80.56255*	38.44166*	29.05348*	60.47482*	41.35264*	30.23721*	47.8904*
118:00:00*	77.56568*	61.68354*	83.09577*	80.49748*	44.62157*	72.91333*	64.38174*	37.95285*	59.74402*	76.85102*	52.76183*	81.0905*	38.94059*	29.47159*	61.20461*	41.80182*	30.82554*	48.59639*
120:00:00	77.9032	62.283	83.753	81.0425	45.4086	73.1597	64.9485	38.7143	60.0335	77.607	53.3324	81.518	39.2805	29.8876	61.8846	42.0144	31.2927	49.1027
122:00:00*	78.25337*	63.49639*	84.40253*	81.61991*	46.01556*	73.15418*	65.7484*	39.25556*	60.36845*	78.35413*	54.51422*	81.88888*	39.66874*	30.33847*	62.83325*	42.26347*	31.5808*	49.29844*
124:00:00*	78.61333*	64.48149*	85.04317*	82.16869*	46.7534*	73.32618*	66.62325*	39.75634*	60.53313*	79.26306*	55.02171*	82.37579*	40.05761*	30.50804*	63.5782*	42.64336*	32.08406*	49.80078*
126:00:00*	79.16066*	65.45509*	85.65231*	82.1917*	47.41327*	73.48015*	67.61016*	40.33707*	60.7282*	79.79083*	55.79384*	82.75942*	40.24471*	31.04198*	64.11427*	43.17373*	32.69352*	50.40649*
128:00:00*	79.44527*	66.15053*	86.22597*	82.61765*	48.2226*	73.67537*	68.19073*	40.85855*	60.92219*	80.56172*	56.40986*	83.02769*	40.74964*	31.43531*	65.11116*	43.45099*	32.97183*	50.99479*
130:00:00*	79.81706*	66.91877*	86.72578*	82.76878*	48.75074*	73.88118*	69.36401*	41.3232*	61.23314*	81.24436*	57.08797*	83.37038*	41.00733*	31.72084*	66.01023*	43.79767*	33.65152*	51.55833*
132:00:00*	80.15363*	67.78214*	87.36053*	82.77679*	49.74697*	74.16053*	69.75463*	41.96511*	61.64033*	81.93142*	57.716*	83.76991*	41.44658*	32.18402*	66.6657*	44.08566*	34.13926*	52.14984*
134:00:00*	80.44254*	68.43967*	87.93526*	83.04974*	50.34878*	74.36057*	70.50721*	42.33966*	62.03656*	82.64437*	58.46984*	84.22482*	41.55973*	32.37129*	67.41508*	44.39075*	34.45922*	52.77156*
136:00:00*	80.72863*	69.01746*	88.43173*	83.11413*	51.20173*	74.48512*	71.08184*	42.90982*	62.47682*	83.01492*	59.13925*	84.54175*	42.08336*	32.86591*	68.17175*	44.52505*	35.07845*	53.35855*
138:00:00	81.0874	69.67	88.9374	83.1675	51.5785	74.601	71.9713	43.363	62.8851	83.4767	59.8007	84.8876	42.3418	33.362	68.9944	45.0927	35.5735	53.8581

## Sheet: Fig. 4A
Time (hours)	LacZ - Dox +MAPKi						LacZ +Dox +MAPKi						YAP -Dox + MAPKi						YAP+-Dox + MAPKi						TAZ - Dox +MAPKi							TAZ + Dox +MAPKi					LacZ - Dox +DMSO				LacZ +Dox +DMSO				YAP -Dox +DMSO				YAP + Dox +DMSO
0	8.09121	8.08294	8.13437	4.94759	3.81851	3.65703	9.23429	8.8304	10.8685	6.00532	4.36892	4.59128	8.4324	10.3674	9.66561	4.37316	4.24077	4.49572	10.0169	11.1918	10.3253	5.00373	6.10411	5.23906	11.6536	11.423	10.3556	6.61531	6.42112	5.57855	6.32792	12.2309	10.7729	14.8986	6.83242	6.86449	13.4783	13.6075	11.9588	13.9542	12.7461	12.6495	12.5439	13.2156	11.3523	12.1556	13.2419	11.4277	12.0613
2	9.22787	9.10691	9.31946	5.47641	4.29042	4.0824	10.6118	9.95658	12.3304	6.66743	4.93451	5.21401	9.6217	11.8646	11.0939	4.92765	4.81764	5.05823	11.2437	12.9123	11.793	5.71359	6.86644	6.01841	13.0229	12.8498	11.6667	7.46408	7.18647	6.38726	7.20228	13.6064	11.9812	16.7129	7.64879	7.61803	16.4625	16.2145	14.4165	16.527	15.4233	15.658	15.3326	16.0265	13.9947	14.8958	16.2858	14.0254	14.7293
4	9.82646	9.59301	10.0649	5.8636	4.52229	4.34494	11.2075	10.4966	13.3525	7.0626	5.32005	5.53433	10.29	12.888	12.0854	5.26766	5.27187	5.49382	12.367	14.2448	12.7561	6.18209	7.45301	6.55676	13.9545	13.7217	12.4729	7.97966	7.8674	7.00897	7.8682	14.5407	12.8475	17.6611	8.37701	8.49329	17.6218	17.576	15.4849	17.9408	16.7088	16.9046	16.7647	17.4585	15.5062	16.7761	18.2102	15.4491	16.3747
6	10.5706	10.1538	10.7507	6.28999	4.8018	4.62711	11.9261	11.158	14.2165	7.64785	5.75811	5.96193	11.35	13.8978	13.1122	5.82438	5.77097	6.07195	13.798	15.5163	13.927	6.60618	8.42808	7.23696	15.0221	14.8837	13.4578	8.83024	8.59899	7.77663	8.64018	15.6599	13.8379	18.9683	9.07528	9.43411	19.0232	18.7086	16.6761	19.2481	18.0827	18.6288	17.9224	18.703	17.0066	18.2081	19.8845	16.9801	18.0611
8	11.3043	11.0184	11.4833	6.82912	5.2652	5.03081	13.0748	12.3627	15.4816	8.14798	6.18788	6.59044	12.2159	14.7771	13.9174	6.344	6.28169	6.49794	15.0762	17.0131	15.3656	7.3659	9.18422	7.85598	15.9633	15.9337	14.4741	9.57367	9.41875	8.52745	9.36736	17.3202	15.3011	20.9929	10.012	10.37	20.0616	19.9799	17.5482	20.6935	19.5623	20.0255	19.3662	19.9805	18.1466	19.3353	20.9585	18.2746	19.414
10	12.0914	11.6753	12.2426	7.28556	5.65822	5.4447	14.5467	13.8315	17.0725	0	6.1107	7.21742	12.9098	15.5934	14.8311	6.84034	6.64592	6.87946	16.5114	18.4579	17.0798	8.01525	9.89745	8.57464	16.8744	16.7969	15.378	10.4381	10.1946	9.13115	10.1882	19.5352	16.8817	23.3997	10.9253	11.2911	22.0089	21.7616	19.0546	22.2382	21.6383	21.9957	21.6213	22.4279	19.5473	20.6915	22.499	19.5575	21.5795
12	12.9263	12.2917	12.7669	10.6902	8.37336	8.21669	16.0064	15.0703	18.6953	12.6411	9.55435	10.3804	13.5548	16.4431	15.6628	10.0248	10.0113	10.6723	17.6993	20.1664	18.8348	12.98	15.8777	14.0661	17.829	17.6498	16.1415	16.0585	14.9603	13.3383	15.6183	21.5659	18.8022	25.8066	17.706	18.1231	23.5159	23.4594	20.8864	23.9376	23.6885	24.0553	23.4688	24.8329	20.8745	21.9344	24.0613	21.1948	24.0369
14	13.5762	12.9616	13.3212	12.9152	10.0302	9.66673	17.3573	16.1171	20.2143	15.7336	12.0831	13.4858	14.0972	17.2889	16.3906	13.0924	12.6778	13.8113	18.9064	21.6847	20.4296	16.9047	19.9419	17.9097	18.6212	18.4369	16.8528	20.011	19.0912	17.2529	19.0938	23.3395	20.4611	27.9607	20.6822	21.2223	25.6214	24.8863	22.3396	25.4824	26.0966	26.3987	25.6983	27.1109	22.5452	23.5505	25.62	22.3493	26.3806
16	14.2277	13.5209	13.9709	13.4525	10.5782	10.3656	18.4135	16.7687	21.4181	16.4772	12.7443	14.0638	14.6644	17.9653	17.2083	13.5152	13.2707	14.6105	19.9473	23.1402	21.6866	17.7628	20.9237	18.914	19.3329	19.1205	17.6698	21.1971	19.9036	17.9021	20.3376	24.6425	21.7956	29.7937	22.3476	22.827	26.9388	25.5752	23.3513	26.5735	28.1982	28.0651	27.5389	28.5894	23.6276	24.6583	26.9857	22.9739	27.7778
18	14.8133	13.9867	14.6411	13.756	10.7981	10.6925	19.4944	17.4827	22.4949	16.761	12.987	14.2689	15.3429	18.7524	17.9016	13.7818	13.5545	14.7988	21.3489	24.5333	22.8023	18.549	21.8023	19.7492	20.1605	19.8295	18.2423	21.5345	20.2351	18.2787	20.7637	26.2263	23.0721	31.7264	22.6108	23.2441	28.4168	26.7372	24.452	27.6509	30.0076	29.4878	28.8301	30.2066	24.9983	25.7296	28.0582	24.1306	29.4053
20	15.3648	14.5327	15.1903	14.1874	11.126	10.8645	20.2627	17.9696	23.3688	17.0988	13.1399	14.4938	16.0892	19.5013	18.5076	14.1807	13.8783	15.0523	22.8435	26.251	24.0415	19.3411	22.5223	20.5134	21.0371	20.6416	18.9774	21.5258	20.7158	18.5733	20.6909	27.8739	24.5283	33.6058	22.5981	23.2653	29.643	27.8867	25.6628	28.7346	31.4891	31.1382	30.6082	31.0946	26.3679	26.8207	28.8496	25.2133	30.9991
22	15.8326	15.0669	15.7048	14.8048	11.6048	11.1883	20.986	18.5691	24.1362	17.6416	13.4687	14.8874	16.6209	20.2388	18.8523	14.6308	14.2919	15.4981	24.3977	27.8056	25.4103	20.2187	23.5797	21.3237	21.6488	21.3732	19.6743	21.8159	21.3173	19.0278	20.8301	29.4764	26.3161	35.671	22.7902	23.6782	30.7657	29.5112	26.7217	30.2054	33.3395	32.6993	32.349	32.8679	28.0379	27.9113	30.1765	26.6015	33.2261
24	16.2523	15.5811	16.1983	15.2883	11.8566	11.484	21.6505	19.3438	24.6246	18.0776	13.7502	15.2253	17.0856	20.8015	19.2604	15.0124	14.6945	15.9208	25.9147	29.2833	26.8347	21.0266	24.5717	22.2349	22.413	22.1236	20.3271	22.3234	21.9336	19.5377	21.1497	31.4809	28.0379	37.5697	23.6326	24.5676	32.3834	31.8511	28.7771	32.3261	35.4362	35.1374	34.6163	35.1291	29.2529	29.4949	31.6053	28.0929	35.0036
26	16.5798	15.9366	16.5694	15.675	12.1732	11.669	22.309	19.7662	24.8714	18.4294	13.9981	15.5184	17.3386	21.1833	19.4314	15.3664	15.025	16.1353	26.8996	30.3271	27.9286	21.8104	25.3934	22.8706	22.9391	22.478	20.7422	22.7919	22.5	19.8333	21.5259	32.8654	29.4709	39.0137	24.8961	25.5474	34.3657	34.2603	30.9957	34.9358	37.7846	38.2351	37.4294	38.304	30.6258	31.5522	33.7583	30.1679	37.3663
28	16.7996	16.3671	16.9125	15.9057	12.3815	11.9648	22.8684	20.3459	25.0152	18.7375	14.2826	15.8388	17.7814	21.7453	19.6881	15.6227	15.3978	16.3512	28.1289	31.8326	29.3655	22.4034	26.2545	23.6107	23.4153	23.0306	21.3302	23.097	22.9236	20.278	21.8016	34.6127	31.207	40.745	26.3826	26.9718	36.5092	36.2378	32.7275	37.1664	40.495	41.1693	40.5147	41.4069	31.8959	33.5856	36.1841	31.8024	39.5944
30	17.0152	16.6889	17.3487	16.0953	12.4729	12.1095	23.6057	20.9699	24.9026	18.9148	14.2997	15.8897	18.0953	22.3391	19.8865	15.7096	15.3199	16.5319	29.2417	32.9449	30.5708	22.8494	26.6307	23.9079	24.0768	23.5673	21.9951	23.4702	23.1897	20.3843	22.0018	35.8662	32.5164	42.3744	27.4854	27.8553	38.5593	38.2589	34.8339	39.2815	43.1383	44.1685	43.0176	44.2165	33.6487	35.8701	38.5867	33.6498	41.9431
32	17.172	17.122	17.714	16.1418	12.5392	12.2491	24.196	21.6597	24.5536	18.9693	14.3093	15.9415	18.6227	22.9399	20.1642	15.7123	15.3887	16.6028	30.2304	34.1106	31.574	23.0486	27.0627	24.5507	24.6453	24.2167	22.6029	23.7048	23.1927	20.6519	22.1623	37.0619	33.6907	43.5379	28.4447	28.8532	40.727	40.3736	36.7843	41.2024	45.7103	46.6575	45.4894	46.4855	35.2756	37.9372	40.9826	35.4529	45.2007
34	17.3389	17.6856	18.0148	16.2836	12.5512	12.342	24.6553	22.0987	24.0215	19.0969	14.419	16.1118	19.1865	23.415	20.261	15.8325	15.5527	16.6946	31.1214	35.207	32.6061	23.5467	27.4456	25.056	25.3101	24.8919	23.0664	23.8556	23.1414	20.7916	22.3483	38.0732	34.3402	44.615	29.2451	29.6782	42.6318	42.5019	38.917	43.5962	48.7852	49.006	48.765	48.8635	37.2669	40.2369	42.975	37.822	48.5903
36	17.3688	18.0873	18.3563	16.5526	12.6392	12.3948	25.1655	22.6791	23.3403	19.4852	14.6409	16.5312	19.4908	23.7526	20.3499	16.2524	15.7072	17.0551	31.9449	35.888	33.4684	24.3351	28.4238	25.7825	25.8438	25.3026	23.3799	24.2023	23.6559	21.0407	22.4668	39.0135	35.0964	45.5387	30.0045	30.1107	44.6865	45.2111	41.3843	46.1527	51.4568	51.6086	51.7556	51.4915	38.6497	42.433	45.153	39.8943	51.1275
38	17.3885	18.5216	18.6675	16.7611	12.7577	12.4769	25.6481	23.2612	22.6625	19.5332	14.7671	16.8271	19.6891	24.0485	20.4757	16.6502	16.1044	17.4573	32.7106	36.5448	34.0885	25.1368	29.3438	26.6579	26.2646	25.8847	23.8406	24.1551	24.1531	21.4571	22.5062	39.8929	35.8875	46.1042	29.9492	29.8371	47.0429	48.5263	44.4052	49.565	53.8396	55.0751	55.2619	55.2927	40.6136	44.6943	47.745	42.9092	53.9902
40	17.4898	18.8742	18.9422	17.0815	13.0074	12.74	26.0248	23.6816	21.9402	19.874	15.1116	17.002	19.9048	24.2921	20.5607	16.9119	16.3727	17.6937	33.4398	37.1118	34.684	25.8753	30.3437	27.6851	26.4925	26.2329	24.1099	24.6749	24.5374	22.0119	22.8786	40.4722	36.4244	46.7449	30.35	30.5119	49.6254	51.9596	47.1029	53.0286	55.849	58.8095	59.2893	58.5376	42.1707	47.3987	50.6243	45.0069	56.7088
42	17.4341	19.1512	19.2435	17.2546	13.1868	13.0023	26.4947	24.1324	21.1122	20.1242	15.2807	17.3041	19.9558	24.4097	20.6369	17.2029	16.6933	18.0428	34.1559	37.62	35.1852	26.8403	31.3194	28.5154	26.7482	26.2965	24.3833	25.1826	24.9801	22.3673	23.4406	41.015	37.2936	47.3942	31.1654	31.374	52.9693	55.0872	50.377	56.6463	58.3345	62.6639	63.0066	61.8317	44.1079	50.7981	54.5031	47.9622	59.5069
44	17.3953	19.3993	19.4082	17.498	13.3946	13.1817	26.7892	24.3172	20.2289	20.3545	15.5159	17.3667	19.8912	24.4742	20.5998	17.46	16.9569	18.233	34.5893	38.0938	35.6138	27.4359	32.2356	29.1842	26.7598	26.3739	24.3651	25.7701	25.3989	22.7385	23.7815	41.5352	37.6835	47.9371	32.2875	32.3933	55.779	57.9783	53.3468	59.6978	61.2858	65.603	65.7417	64.4736	45.8375	53.911	57.978	50.6849	62.0334
46	17.2817	19.4944	19.4452	17.6556	13.4736	13.3273	26.947	24.4694	19.2295	20.4881	15.6154	17.6207	19.9935	24.4101	20.6249	17.7058	17.1881	18.4423	35.016	38.5184	36.0508	28.013	32.8937	30.0624	26.7116	26.5126	24.4342	26.0572	25.6604	23.0735	24.0723	41.9223	38.1673	48.3611	33.4063	33.3334	59.169	61.0662	56.4651	62.8939	63.8733	68.4688	69.2622	67.0148	47.3205	57.0808	61.6778	53.8005	64.6191
48	17.1693	19.5022	19.4697	17.7691	13.6033	13.3512	27.2019	24.6789	18.0924	20.6377	15.7106	17.7387	19.9087	24.2705	20.5303	17.9508	17.3203	18.6528	35.3164	38.8927	36.3556	28.7621	33.5121	30.7502	26.7411	26.4193	24.5717	26.4895	25.8875	23.165	24.3532	42.2703	38.5971	48.8475	34.4363	34.0332	61.9185	64.202	59.7754	66.2493	66.2717	71.5756	72.6775	69.9077	49.5958	60.1408	64.8348	56.8246	67.0181
50	16.9664	19.5716	19.3489	17.8691	13.6793	13.523	27.3093	24.7175	16.7973	20.8783	15.9208	17.8565	19.8043	24.3145	20.4311	18.2065	17.5513	18.9899	35.6296	39.1981	36.7117	29.6795	34.3304	31.4865	26.5703	26.2718	24.4455	26.7779	26.1546	23.4963	24.5489	42.7985	39.1054	49.3339	35.1382	34.6615	64.7674	68.1107	63.4691	69.8112	68.8907	74.6126	76.247	73.5884	52.4829	63.7328	68.3965	60.3299	69.7873
52	16.9794	18.6238	19.8132	18.0499	13.8036	13.6213	32.2886	27.77	14.198	21.0208	16.0076	17.9736	20.3606	25.0079	21.0429	18.3864	17.6826	19.0968	45.2867	48.1528	47.0921	30.3665	35.0623	32.1555	27.7892	27.3581	25.6131	26.9026	26.3022	23.7798	24.6706	55.7737	50.538	62.2877	35.704	35.1623	42.51478*	32.30664*	30.85056*	37.80179*	32.78043*	32.45663*	28.89771*	25.68842*	26.63664*	29.00135*	30.73868*	30.61452*	26.09805*
54	17.6837	19.0569	21.0306	18.1214	13.9052	13.7363	33.7236	29.0907	14.2686	20.9954	16.1203	18.0513	22.1291	26.8394	22.3504	18.5718	17.974	19.2493	47.6399	50.9954	49.681	31.1111	35.9233	32.792	29.6861	29.2157	27.5746	27.0506	26.6124	24.0033	24.7779	58.9191	53.2756	65.3767	36.3527	35.7449	80.169	82.1322	77.6869	84.8263	85.9263	89.4084	91.4162	89.2444	65.8692	78.517	83.395	74.7864	84.6884
56	17.9499	19.1668	21.8059	18.2749	13.9305	13.7463	34.0341	29.5221	13.8024	21.1	16.1177	18.0857	22.7326	27.6339	22.8108	18.8084	18.1021	19.3452	48.8331	52.3409	50.8652	31.689	36.6275	33.426	30.698	30.2465	28.2902	27.2054	26.6583	24.1638	24.7893	60.5729	54.9692	67.1244	37.0307	36.2618	86.8878	88.776	85.2069	91.155	88.886	92.903	95.2545	93.4349	73.7613	86.8311	90.6981	82.8122	86.7264
58	18.3454	19.4459	22.485	18.183	13.9341	13.6856	34.5901	29.5794	13.3552	21.1124	16.2258	18.0796	22.9482	28.0563	23.4208	18.9065	17.9766	19.5127	49.6288	53.0913	51.7475	32.1284	37.117	33.8583	31.2228	30.6406	28.6478	27.313	26.918	24.0729	24.8359	61.8901	56.0526	68.3438	37.617	36.6015	90.9323	92.3993	89.5436	94.3151	90.8604	95.1589	97.1396	95.5953	79.0097	91.2406	94.6973	87.526	89.0235
60	18.5032	19.6109	23.0485	18.2617	13.9515	13.7335	35.1915	30.0203	12.8702	21.1573	16.2756	18.119	23.3041	28.5467	24.0508	18.9832	18.1902	19.6466	50.9233	54.4192	53.203	32.693	37.8053	34.5484	31.6968	31.0007	28.9934	27.4427	27.124	24.5137	24.7777	63.8946	57.8667	70.1926	38.2607	37.2422	93.1284	94.3482	91.7218	95.6683	92.3221	96.4581	98.1483	96.5352	81.798	93.559	96.524	90.1914	90.5549
62	18.7066	19.58	23.6149	18.2058	13.9501	13.7124	35.9438	30.7146	12.3671	20.9854	16.2529	18.0661	23.5822	29.0226	24.4273	19.046	18.2783	19.7472	52.4592	55.8308	54.8387	33.0872	38.3902	35.2056	32.3792	31.5927	29.3942	27.4507	27.2318	24.5119	24.7317	65.7945	59.7719	71.8515	39.0015	37.8995	94.7135	95.8563	93.8522	96.7685	94.1131	97.6272	98.9834	97.9093	83.4875	95.206	97.5752	92.6811	92.4735
64	18.8982	19.6114	24.1793	18.3931	14.0806	13.5778	36.639	31.6465	12.0243	21.1099	16.2438	17.9852	24.2036	29.7586	24.6061	19.3651	18.2928	19.7496	53.8948	57.4954	56.6854	33.5167	38.7441	35.4518	33.3357	32.4626	30.2725	27.464	27.3178	24.5272	24.6011	67.3117	61.5676	73.4019	39.7012	38.2707	96.0588	97.0461	95.0017	97.5704	95.228	98.4091	99.5538	98.4976	84.6506	96.6725	98.4293	94.5542	93.3285
66	18.9873	19.6636	24.6924	18.3542	14.0807	13.5692	37.3843	32.7255	11.7656	20.9424	16.2163	17.8976	24.8075	30.5646	24.8396	19.3752	18.3248	19.7763	55.259	58.9733	58.1319	33.7615	39.3114	35.8775	34.4795	33.3513	31.1227	27.3125	27.4324	24.6551	24.4822	68.345	62.759	74.4131	40.4016	38.6953	96.8626	97.9863	96.2157	98.1636	96.3201	99.0164	99.744	98.9994	86.4381	97.6172	99.0183	96.152	94.0205
68	19.0269	19.8004	25.1866	18.3621	13.9801	13.6297	37.8817	33.7108	11.7654	20.8636	16.1275	17.764	25.6907	31.4416	25.2385	19.4501	18.3657	19.9165	56.2888	59.9019	59.1986	34.1615	39.7862	36.4514	35.3529	34.3333	32.176	27.1207	27.4831	24.7044	24.2187	68.7921	63.401	74.7412	41.227	39.0886	97.4845	98.4945	97.1764	98.6576	96.3734	99.2372	99.7732	99.3971	87.0771	98.1367	99.3503	97.0465	94.011
70	19.0316	19.8895	25.6077	18.3402	13.9661	13.4788	38.4953	34.4913	11.7934	20.69	15.9092	17.6024	26.2086	32.182	25.5564	19.5079	18.3933	19.9983	56.4617	60.2611	59.5053	34.5812	40.3544	36.8922	36.1504	35.1	32.885	27.0331	27.58	24.7257	24.0413	68.4418	63.3203	74.5563	41.8284	39.4438	98.1817	98.8957	98.0121	99.2443	96.8026	99.444	99.867	99.5941	88.4917	98.5829	99.5562	97.5884	94.9891
72	19.0509	20.0347	26.0488	18.3365	13.9422	13.4313	39.0848	35.1969	11.9819	20.6935	15.9474	17.4784	26.4833	32.6956	25.8416	19.5564	18.5161	19.9262	56.3549	60.1079	59.6811	34.8501	40.7609	37.3696	36.7964	35.4862	33.1823	26.9509	27.6043	24.8316	23.7687	68.2727	63.1376	74.4349	42.4303	40.0433	98.5853	99.2027	98.5516	99.5115	97.3638	99.722	99.9096	99.7772	90.0392	99.0914	99.7371	98.4415	95.6366
74	19.0755	20.1092	26.4157	18.2142	13.9206	13.3993	39.4057	35.4794	12.2036	20.5769	15.9519	17.3891	26.596	32.844	26.163	19.6133	18.6798	20.051	56.5636	60.349	60.081	35.2061	41.0537	37.6909	36.9835	35.7352	33.5196	26.7987	27.8401	24.908	23.507	69.1811	63.9119	75.0477	42.7479	40.5382	99.022	99.3787	99.0317	99.6262	98.0506	99.8879	99.9634	99.8701	91.4889	99.4497	99.8162	98.8103	96.5357
76	19.0667	20.1437	26.7719	18.0733	13.8743	13.327	39.5493	35.9868	12.4063	20.4826	15.8932	17.3949	26.7567	33.0539	26.301	19.6302	18.6517	20.1223	57.6965	61.605	61.3828	35.6159	41.6752	38.2743	37.2129	35.8335	33.5391	26.7649	28.0666	25.1011	23.3703	70.8766	66.1189	76.8305	43.3147	41.0689	99.3759	99.6466	99.3688	99.8279	98.7251	99.9364	99.9837	99.8883	92.801	99.6931	99.8942	99.2479	97.0583
78	18.9616	20.1028	26.9846	18.1029	13.9205	13.1703	39.4838	36.4897	12.6671	20.3878	15.8618	17.2018	26.9667	33.4754	26.3616	19.5531	18.6569	20.1764	59.3379	62.9918	62.8965	35.7843	42.0528	38.652	37.7403	36.1696	34.2208	26.5768	28.1151	25.7014	23.0575	72.7807	68.1312	78.5499	44.0828	41.5091	99.5788	99.7778	99.5279	99.903	99.0983	99.9758	99.985	99.9215	94.0034	99.818	99.9478	99.5835	97.8162
80	18.9113	19.9787	26.9581	17.9771	13.8569	13.097	39.5358	36.9584	12.8015	20.3093	15.8773	17.1562	27.614	34.0581	26.262	19.6946	18.6603	20.2766	60.3626	64.2698	64.5111	36.1192	42.4939	39.0037	38.6713	36.8752	34.9447	26.5375	28.3589	26.3311	22.7714	74.5068	70.0217	79.9797	44.9716	41.7986	99.7168	99.8466	99.6835	99.9504	99.3697	99.9931	99.9974	99.9768	95.0186	99.9058	99.9662	99.7529	98.3098
82	18.78	19.9545	26.9157	17.9856	13.8599	13.0052	39.6241	37.4442	12.8074	20.2675	15.7779	17.0977	28.3297	34.8843	26.3367	19.778	18.8514	20.4944	61.3768	65.3011	65.8024	36.5705	43.0474	39.4349	39.5096	37.6987	35.7915	26.4687	28.4686	26.4214	22.5247	75.4105	71.3829	81.1184	45.6937	42.3332	99.8261	99.9101	99.8727	99.974	99.5883	99.9894	99.9993	99.995	96.0372	99.9499	99.9835	99.883	98.6486
84	18.6229	19.9268	27.0902	17.8651	13.8893	12.8965	39.6388	37.9981	12.8268	20.1095	15.6293	16.978	28.9863	35.5812	26.3418	19.749	18.7271	20.5913	61.9615	66.1317	66.7419	36.93	43.451	39.7902	40.3496	38.4383	36.6021	26.2997	28.5814	26.8322	22.1944	76.1251	72.2981	81.8419	46.3698	43.0119	99.9095	99.9626	99.9504	99.9913	99.6522	99.9986	99.9999	99.9969	96.8377	99.9758	99.98	99.9599	98.918
86	18.391	19.8891	26.9256	17.8171	13.8257	12.7704	39.7709	38.3383	12.6876	20.0986	15.5441	16.8243	29.3732	35.9437	26.5049	19.9477	18.7328	20.7668	62.4149	66.5805	67.3474	37.2496	43.9426	40.1076	41.0043	38.7686	37.2045	26.2965	28.8324	27.0066	21.9471	76.6532	73.3604	82.2777	47.0697	43.4595	99.9577	99.9789	99.9769	99.9982	99.7546	99.9985	99.999	99.9994	97.68	99.9932	99.9932	99.9795	99.1762
88	18.109	19.8256	26.9526	17.7911	13.8608	12.6301	39.4668	38.727	12.5744	19.9742	15.4991	16.7398	29.9956	36.4491	26.6244	19.9938	18.8239	20.9294	62.8541	66.9319	67.9328	37.7343	44.3006	40.4481	41.5573	39.516	37.9481	26.1261	28.9072	27.0963	21.7045	77.2607	73.9921	82.7258	47.6267	43.8912	99.9783	99.993	99.993	99.9974	99.8387	99.9999	99.9997	99.9998	98.2155	99.9909	99.9963	99.9825	99.4021
90	17.7633	19.7334	26.8633	17.7967	13.7555	12.5072	39.5088	39.164	12.3938	20.0396	15.4835	16.7064	30.3313	36.7515	26.6456	20.183	18.7905	20.7953	63.5306	67.3688	68.5877	38.116	44.7981	40.9932	42.0855	39.7938	38.3595	25.9859	29.1763	27.354	21.3776	77.7445	74.7118	83.1443	48.2976	44.4699	99.9943	99.9926	99.997	99.9978	99.9212	100	99.9993	100	98.6555	99.9975	99.9994	99.9918	99.494
92	17.34	19.5072	26.7468	17.6718	13.7188	12.378	39.3386	39.3343	12.1782	19.9841	15.6355	16.7021	30.8497	37.1752	26.6287	20.3979	18.9932	21.1	64.0637	67.8333	69.4746	38.5771	45.3166	41.4367	42.6994	40.1298	38.9228	25.9959	29.5588	27.1615	21.0567	78.229	75.3796	83.8548	48.9241	44.8857	99.9936	99.9933	99.9965	99.9997	99.9414	99.9995	100	99.9996	99.031	99.9996	99.9997	99.992	99.5982
94	16.9049	19.3547	26.5773	17.5563	13.7782	12.2331	39.0566	39.68	11.9556	19.8975	15.5748	16.5929	31.1443	37.4502	26.5629	20.6096	19.1078	21.03	64.6456	68.4823	70.462	38.9584	45.7485	41.9798	43.0885	40.3129	39.2703	26.0487	29.5941	27.1763	20.8491	78.9402	76.1488	84.3473	49.3227	45.5181	99.9961	99.9976	99.9974	99.9997	99.9685	99.9998	100	99.999	99.3597	99.9996	99.9998	99.9962	99.7006
96	16.4606	19.1042	26.5503	17.4642	13.7085	12.1691	38.8812	40.0326	11.6911	19.8627	15.5737	16.6603	31.4821	37.8107	26.4572	20.6258	19.1963	21.0234	65.21	68.9213	71.0836	39.4581	46.4689	42.4537	43.4651	40.64	39.6527	26.0569	29.8377	27.2481	20.4869	79.6572	76.7786	84.798	50.0397	46.2704	99.9987	99.9996	99.9983	99.9999	99.977	99.9996	100	100	99.5684	99.9996	99.9995	99.9958	99.7916
98	15.974	18.8222	26.2678	17.459	13.6707	12.1113	38.7661	40.3991	11.3795	19.7239	15.5997	16.7089	31.786	38.2184	26.2809	20.9648	19.5091	20.9585	65.5242	69.3332	71.4472	39.8976	47.0651	42.979	43.9152	40.9307	39.8924	25.9721	30.1033	27.3981	20.3698	80.0514	77.3817	85.2715	50.6395	46.8661	99.9994	99.9979	99.9992	99.9999	99.9808	100	100	100	99.7351	99.9992	99.9997	99.9977	99.8518
100	15.5008	18.5244	26.0229	17.3305	13.6783	11.8959	38.5405	40.615	11.0249	20.038	15.7262	16.6678	31.9646	38.3856	26.1446	21.0728	19.6621	21.0747	66.0181	69.6856	71.88	40.4424	47.7634	43.3839	44.1341	41.0222	40.0825	25.9885	30.2687	27.4041	19.954	80.3721	77.8041	85.5755	51.4886	47.367	100	99.9995	99.9998	99.9994	99.9789	99.9998	100	100	99.8505	99.9997	99.9998	99.9977	99.8852
102	14.9504	18.2496	25.7067	17.1419	13.6307	11.8174	38.5246	40.7237	10.6702	20.0571	15.8376	16.7684	32.0204	38.6221	25.7613	21.2965	19.7119	20.9785	66.5339	69.8131	72.219	40.9453	48.3128	43.8348	44.4633	41.0725	40.2885	25.9466	30.4991	27.2536	19.6552	80.7271	78.3746	86.0687	52.0051	47.9746	99.9998	99.9981	99.9994	99.9995	99.9826	100	100	100	99.8999	99.9992	99.9992	99.998	99.9473
104	14.3748	17.9198	25.4377	17.1296	13.6048	11.5902	38.2905	40.8208	10.3251	19.8527	15.9378	17.0466	32.3029	38.5371	25.6368	21.4911	19.9603	21.0553	67.0646	70.1419	72.7061	41.6542	48.9168	44.3668	44.7355	41.2994	40.5662	25.8363	30.5725	27.5223	19.3341	81.4075	78.8782	86.6664	52.8634	48.4834	99.9986	99.9987	99.999	99.9997	99.9962	100	99.9999	99.9998	99.9284	99.9989	99.9991	99.9985	99.9714
106	13.8152	17.6336	24.9913	17.1086	13.5765	11.4258	38.1696	40.6487	9.98219	20.3646	15.7428	17.2863	32.3894	38.7644	25.4545	21.6594	20.0051	20.8664	67.4196	70.3251	73.0281	42.167	49.6376	44.6688	44.8246	41.3133	40.6989	25.7493	30.9885	27.4919	19.0095	82.0948	79.4709	87.1602	53.2946	49.2796	99.9988	99.998	99.9989	99.9988	99.9989	100	100	99.9999	99.958	99.9986	99.9988	99.9974	99.9926
108	13.3673	17.2246	24.5032	17.1472	13.5423	11.1684	37.7581	40.506	9.59932	20.1812	15.9147	17.9772	32.5084	38.7939	25.2069	22.0132	20.2945	21.0662	67.8293	70.9096	73.4507	42.5845	50.3252	45.2863	44.9515	41.5665	40.8638	25.8361	31.0768	27.4982	18.5867	82.7225	80.0991	87.6658	53.9641	49.8609	99.9997	99.9983	99.9988	99.9989	99.9994	100	100	99.9999	99.9691	99.9983	99.999	99.9967	99.9909
110	12.8313	16.9905	24.0564	17.0754	13.4206	10.9381	37.4198	40.4008	9.23527	20.5359	16.6309	18.7903	32.6349	38.8268	25.1497	22.3989	20.4585	21.2022	68.1602	71.4043	73.9424	43.4268	50.9271	45.8945	45.0796	41.7314	41.0679	25.7859	31.296	27.4896	18.2414	83.3166	80.9374	88.2158	54.5547	50.5196	99.9988	99.9982	99.9975	99.9981	99.9999	100	100	100	99.9723	99.9991	99.9971	99.9966	99.9981
112	12.3284	16.6874	23.6912	15.9517	12.2157	9.98417	37.0962	40.2893	8.83626	14.9228	14.6886	15.5468	32.7396	38.8049	24.9155	20.8583	19.1598	20.4602	68.9027	71.8933	74.3128	41.3683	56.6963	51.4138	45.1134	41.7837	41.1016	26.1833	31.0646	27.5656	17.5403	83.861	81.445	88.6976	61.48	57.7602	99.9979	99.9968	99.9964	99.998	99.9994	100	100	99.9998	99.9772	99.997	99.9966	99.9968	99.9985
114	11.8703	16.4014	23.2379	16.2478	12.4348	10.1287	37.0222	40.0309	8.52968	14.1362	14.9612	16.0495	32.8877	38.9716	24.8064	21.1161	19.8047	21.2599	69.3951	72.3767	74.5958	41.1967	58.5656	52.8659	45.1739	41.9042	41.2288	26.5871	32.0933	28.336	17.5819	84.7533	82.4018	89.1344	62.5508	58.7769	99.9963	99.9961	99.997	99.9977	99.9998	99.9998	99.9999	99.9999	99.9762	99.9971	99.9966	99.9957	99.9981
116	11.3956	16.1721	22.8632	16.9079	12.895	10.338	36.9901	39.8101	8.10849	14.0117	15.4032	16.9033	33.0257	39.1882	24.4651	22.0518	20.6839	22.2827	69.8192	72.7175	75.0957	41.8293	60.4507	54.5124	45.3304	41.9341	41.2746	26.9737	33.5051	29.5179	17.5114	85.3906	83.0104	89.6145	63.8126	60.488	99.9949	99.993	99.9957	99.9973	99.9994	100	100	99.9998	99.9739	99.9974	99.9975	99.9953	99.9979
118	11.0019	15.8357	22.4731	17.721	13.6302	10.5586	36.5094	39.7985	7.76478	14.1036	16.049	17.7012	33.2478	39.2895	24.368	22.9645	21.7017	23.3555	70.3683	73.3052	75.5499	42.1807	61.4944	55.9024	45.3278	42.1049	41.3998	27.2321	34.7386	30.6501	17.4001	86.2482	83.6836	90.1832	65.0654	61.4552	99.9945	99.9932	99.9952	99.9964	99.9998	100	99.9998	99.9995	99.9731	99.9965	99.9947	99.9952	99.9993
120	12.1668	16.4327	22.4276	18.5616	14.2798	10.9156	36.6186	39.9571	7.40498	14.2987	16.6123	18.3028	33.5789	39.4897	24.7314	23.9183	22.7163	24.2386	71.165	73.8904	76.1234	42.7522	62.7924	57.4464	45.621	42.4982	41.8233	27.4599	35.4995	31.6106	17.2732	87.0169	84.8184	90.8228	66.0983	62.584	100	100	100	100	100	100	100	100	100	100	100	100	100
122	11.5771	15.9307	21.9506	19.1275	14.7183	11.0778	36.1497	39.6476	7.28345	14.3252	17.0491	18.7869	33.3657	39.1381	24.2853	24.5873	23.5582	24.8113	71.7014	74.2956	76.5339	43.4569	64.2983	58.9188	45.3605	42.3751	41.7817	27.8685	36.6009	32.3076	17.0745	87.7997	85.5165	91.2537	67.3054	63.5042	100	100	100	100	100	100	100	100	100	100	100	100	100
[truncated: 11 more columns]

## Sheet: Fig. 4B
	2.18													4.21
Hours	siCTRL + DMSO			siCTRL + BRAFi/MEKi			siTAZ + DMSO			siTAZ + BRAFi/MEKi				Hours	siCTRL + DMSO			siCTRL + BRAFi/MEKi			siTAZ + DMSO			siTAZ + BRAFi/MEKi
0	17.3915	17.7358	18.8641	15.4985	15.8447	16.4559	13.1975	13.1311	1.08201	15.6402	14.5977	8.86648		0	13.2225	12.8828	12.5541	16.4102	9.04993	13.3428	14.4559	9.764	0.362227	4.14788	0.547696	4.45485
2	23.8583	24.5437	25.4059	20.4882	20.994	22.5146	20.9704	22.5963	21.9375	24.7528	19.793	12.7639		2	18.1677	17.3031	17.2267	22.2244	16.8599	18.4494	18.7507	18.498	19.393	20.0989	14.9035	11.2821
4	27.3443	27.9387	29.1852	23.1385	23.7126	25.9625	23.1918	24.783	24.5481	27.8672	22.2715	14.5738		4	19.9702	19.5541	19.4435	25.2124	19.2251	21.226	19.9146	19.9793	20.9368	22.7327	17.2689	12.6617
6	29.3265	29.8992	32.5916	24.533	25.7064	29.1169	24.8539	26.8999	26.5623	30.4301	25.499	16.1225		6	21.3391	21.7551	21.0991	26.9649	20.3378	23.0051	21.2235	21.5743	22.9511	25.4613	19.5451	13.8407
8	31.1033	32.1538	34.5283	26.1723	27.0758	31.2587	26.1335	29.3573	27.8295	32.9246	26.9595	17.5087		8	23.2831	23.2875	22.5604	28.7602	22.5392	24.5566	23.0047	23.4307	24.2772	28.0597	21.2697	15.1529
10	34.0511	34.7532	38.2036	28.5013	29.9193	33.9684	29.0739	32.2283	31.8278	36.568	29.7035	18.8617		10	25.6203	25.5154	24.9565	31.4781	24.4058	26.5668	25.037	26.3693	26.7036	31.1308	23.2984	16.4378
12	37.5123	38.0618	41.4917	32.2546	32.6733	36.5951	31.4792	35.3715	34.3785	38.3457	31.2213	19.8262		12	27.6925	27.9091	27.0562	33.6984	25.5829	29.3481	26.9409	28.8912	28.7469	34.6198	25.3714	17.7413
14	39.8103	40.2989	42.8211	34.0213	33.597	39.0159	33.5819	37.56	36.4825	41.2036	32.9305	21.5547		14	29.5977	29.336	28.6084	35.531	27.3698	30.567	28.7128	30.9476	30.694	35.5411	25.9339	18.7434
16	41.6197	41.4331	45.0615	36.0732	37.0339	40.5087	35.6538	39.5062	38.2015	42.9301	32.8037	22.2705		16	31.316	31.0441	30.2814	37.9397	29.3672	31.6526	30.8923	33.1616	32.739	37.6298	28.1941	19.945
18	43.5766	43.575	48.464	38.242	38.731	43.6995	37.7027	42.4005	40.831	43.6166	35.2945	22.2314		18	33.0172	34.1361	33.124	40.3104	31.3267	34.1508	32.4635	36.553	35.1645	39.2669	28.3556	20.0744
20	47.2729	46.0215	51.0696	40.172	41.2044	45.3089	40.0878	46.2048	43.1647	46.0686	35.2212	23.2387		20	35.8356	36.9985	35.723	41.9289	32.7002	35.4774	35.155	38.6552	37.693	39.4275	29.53	20.1232
22	50.2715	49.2106	54.0391	42.3997	43.2604	47.5916	43.3028	49.3008	46.6674	47.319	35.8132	23.6026		22	38.5691	39.7792	38.5426	43.262	33.9317	36.0928	36.3799	42.1313	40.8387	41.0763	28.037	21.05
24	52.3011	51.088	56.7362	44.2873	45.2313	49.8143	46.0143	52.7504	48.9776	48.4636	36.3175	24.0886		24	41.3366	42.952	40.9128	44.967	36.2053	39.5977	38.912	43.6903	42.4291	41.5031	30.0447	22.0072
26	55.1865	53.556	59.7101	49.4321	49.6933	54.2868	48.4076	55.7575	53.8799	51.8334	39.0022	26.4537		26	44.2483	46.9626	43.6906	48.4571	39.7992	43.1523	41.9836	46.4849	45.5811	44.3487	31.1276	22.9942
28	55.8864	54.2953	60.3929	49.1895	51.9926	55.3956	50.2148	57.6563	54.8944	52.9341	41.9213	27.0014		28	46.4603	48.6558	45.8003	51.3212	39.9066	44.6132	42.8163	47.4615	47.1998	45.6294	31.9688	24.3669
30	57.2229	55.4376	62.1291	51.6185	52.6686	56.3419	51.7576	58.6414	56.0397	50.7465	39.5561	26.4016		30	48.207	50.8207	47.6104	51.0589	41.8162	46.4499	44.2972	48.9425	48.03	45.3624	32.0625	24.0231
32	58.6521	56.623	63.6815	52.7081	53.0254	58.0573	52.4786	60.5386	58.0929	51.6685	39.816	27.9483		32	50.2506	53.7968	49.4687	54.6221	44.0727	48.2196	45.0862	50.2411	48.8144	44.7283	33.6765	24.5349
34	60.2654	57.7335	65.2564	52.7608	56.8333	60.5065	54.2136	61.3374	59.1798	51.9461	38.1346	27.2998		34	51.205	55.4303	50.4908	55.99	44.1501	49.3367	45.8532	51.1345	49.2174	45.9656	31.2056	25.3078
36	61.5159	59.2248	67.0888	54.4108	56.6588	61.2948	54.9016	62.3118	60.3435	51.8663	40.063	28.2536		36	52.7948	57.4294	52.2572	57.0886	45.5954	50.9266	46.3594	51.679	50.299	46.3897	32.5039	25.6742
38	62.8762	59.8661	68.2354	55.432	58.2403	63.2862	55.5957	63.5531	60.975	53.2443	37.4906	27.635		38	53.9706	59.1694	54.1833	56.9368	49.0328	53.1267	46.9536	52.6871	50.5547	47.3321	31.5382	25.0903
40	64.3437	60.7324	69.5241	56.9255	58.5717	63.8809	56.1915	64.2921	62.0302	51.5841	38.7493	26.8601		40	55.0674	61.0374	55.5328	60.1826	49.4999	54.6599	47.2675	52.8605	51.4012	46.5889	33.3233	25.2229
42	65.5424	61.4395	70.7122	57.5136	61.7724	65.7966	56.7238	65.047	62.6218	50.1325	39.9693	28.852		42	56.0396	62.5977	57.1965	61.2584	52.9207	55.8826	47.6663	53.776	51.7747	43.9346	32.9956	25.2825
44	67.1757	62.3236	72.2458	57.6087	61.4529	65.7442	57.2784	65.3354	63.4657	48.4153	37.5219	27.4816		44	57.4338	64.3648	58.3824	62.4101	52.7031	59.0144	48.3291	54.6874	52.7506	44.5419	32.0513	25.116
46	68.4397	62.8282	73.218	58.4061	63.3931	67.2254	57.6559	66.0309	63.7473	50.0534	37.9282	27.3261		46	58.2416	66.1911	59.4862	62.4206	54.8129	59.9219	49.3234	55.3392	53.7173	45.366	31.9295	24.7042
48	73.1708	66.1221	76.8465	60.2673	66.0926	72.2605	62.7553	70.7532	69.313	51.0487	42.6916	28.9256		48	60.574	72.9162	64.4334	63.0079	56.8305	61.6762	56.402	63.3579	60.6414	45.337	29.9121	24.038
50	74.1064	65.4624	77.2049	59.2746	65.2599	71.6734	65.1112	73.6994	71.9312	47.7717	37.6222	26.9827		50	61.1974	76.8151	66.8506	61.4537	57.6515	63.8522	59.7131	66.5622	63.6232	44.0616	29.2241	23.9708
52	74.655	65.5987	77.9286	58.9915	67.021	74.5403	66.1898	74.5481	73.0914	47.7112	39.0062	27.305		52	61.5123	77.6022	68.1805	61.3675	57.9764	66.1787	61.2841	67.2738	64.696	40.6629	29.3051	24.5418
54	75.8465	65.9647	78.2075	59.9884	66.7759	75.994	66.536	75.426	73.7317	48.9474	38.3464	27.5706		54	61.9911	79.3933	70.0022	61.8002	59.6852	66.5154	62.239	68.8479	65.4135	41.4706	28.4637	24.0145
56	77.2904	66.3842	79.1909	59.6628	67.1369	77.6545	66.7118	76.0036	74.5511	47.9434	37.0401	26.3347		56	62.0157	81.1469	71.1115	61.3584	60.2528	68.8427	63.0241	69.4999	65.971	40.509	28.1937	22.3894
58	77.6767	66.6659	79.8418	60.3798	67.7327	77.3484	67.3374	76.1655	74.8969	45.4812	37.0096	26.4895		58	62.3817	82.4892	72.1434	60.9745	61.1601	70.9341	63.6931	69.9323	66.6734	40.6968	26.7412	22.5287
60	78.4535	67.1167	80.3619	59.9636	68.4863	78.9147	67.7706	76.6975	75.1785	44.3862	37.1411	24.2357		60	62.6154	83.6639	73.4246	61.2078	62.1975	72.8072	63.9139	70.6669	67.0568	39.2636	27.1976	21.6807
62	78.3549	67.3427	80.8894	59.8503	68.1897	79.6839	67.2508	76.7335	75.3861	44.075	36.6967	26.7747		62	62.7607	84.1824	73.9157	60.9559	61.8713	72.6038	64.2328	70.8963	67.4535	38.3934	26.122	21.4794
64	78.7312	67.4791	81.1684	59.9097	68.8912	80.3123	67.3504	76.8752	75.3794	43.8231	37.8536	26.712		64	63.1698	84.9064	74.5646	61.0851	63.0772	74.4863	64.2323	71.6261	67.8047	38.6518	27.2097	21.1478
66	78.9415	67.8374	81.4875	60.1086	68.838	81.6004	67.2902	77.4607	75.5507	43.2538	36.988	27.4677		66	63.5321	85.9141	75.6032	60.7238	63.554	76.0808	64.9326	71.7406	67.9641	37.5077	27.1224	20.1719
68	79.7955	68.1387	81.9681	59.9701	69.6688	81.1261	67.7504	77.2863	75.8265	43.5597	35.5509	27.0447		68	63.934	86.8095	76.485	61.9486	64.2789	76.9193	65.5238	72.1375	67.8935	37.7947	26.4313	20.2136
70	80.7918	68.2778	82.5373	60.7006	70.2694	82.7825	67.5314	77.4197	75.7557	44.4213	34.7953	26.6235		70	64.3145	87.5139	77.7092	61.5782	64.7793	77.4515	65.3637	72.4403	68.2929	38.5371	26.9724	19.6769
72	81.127	68.4793	82.941	60.4207	70.154	83.6876	67.8146	77.656	75.4975	43.0119	34.0223	26.8018		72	64.6064	88.2302	78.3984	61.8834	65.4252	79.4372	66.1694	73.059	68.3603	37.886	25.1213	20.5767
74	81.2267	69.2725	83.1984	60.3925	70.5352	83.8167	67.8571	77.3735	75.5118	43.0919	37.6294	26.2239		74	64.8808	88.5141	79.055	61.4907	65.7771	79.962	66.2151	72.7914	69.0157	38.3427	26.0682	19.4282
76	82.0472	69.205	83.5916	60.5224	71.1964	84.5313	67.7167	77.4159	75.5412	42.215	36.7071	26.5593		76	65.1205	89.0835	79.7384	61.4012	66.0847	80.9351	66.8299	73.4698	68.854	38.8736	25.1437	18.904
78	82.6193	69.6781	84.0993	60.1774	71.6775	85.5544	67.5621	77.5871	75.5991	42.4529	37.1882	25.6483		78	65.2628	89.4022	79.9883	61.3078	66.0359	81.1965	66.9837	73.3538	69.0445	37.3509	24.8124	19.3619
80	83.0506	69.8421	84.3495	60.2433	71.6338	85.501	67.0915	77.5402	75.8192	42.1651	35.0618	26.0795		80	65.411	90.1104	80.5811	62.3005	66.8979	81.7691	67.2631	73.4215	69.4263	37.9042	25.6286	18.5304
82	83.547	70.2522	84.9058	60.5542	71.8381	85.6988	67.6083	76.839	75.6781	42.8424	34.2333	25.4083		82	65.6966	90.4875	81.782	62.251	67.8779	83.1098	67.2851	74.1338	69.6843	38.3854	24.8708	17.7581
84	84.2163	70.8168	85.2681	60.4067	72.3978	86.8763	67.4596	77.3679	75.3074	43.0967	36.3921	24.9224		84	65.8139	91.1261	82.2652	62.1391	68.0179	83.8157	67.5965	74.2693	69.7635	38.0349	24.9671	17.615
86	84.3318	71.1862	85.506	60.7717	72.1348	87.3482	67.5256	77.4821	75.6786	40.1555	36.3079	24.6223		86	66.3487	91.7468	83.1019	62.4934	67.6884	84.7447	67.9914	74.1061	69.6652	37.5264	24.5533	17.1553
88	84.955	71.9887	85.9336	60.2554	72.3371	88.0586	67.3628	77.5899	75.3563	41.0418	36.5721	24.5744		88	66.478	92.1721	83.7061	62.4415	68.2165	85.3355	68.2086	74.5772	69.9156	37.765	23.6608	17.2033
90	85.575	72.543	86.4041	60.3694	72.8058	87.8189	67.2532	77.1024	74.9061	41.0579	36.7338	25.034		90	66.7477	92.5056	84.674	62.2866	68.9351	85.5891	68.3125	74.3564	69.6924	37.6231	24.5561	17.371
92	86.0632	72.9382	86.9845	60.1959	72.5428	88.3667	67.1011	76.6556	74.989	39.9213	37.5222	22.9902		92	67.0234	92.8566	85.4454	62.3049	69.0887	86.065	67.9486	74.6538	70.1869	37.9178	25.4584	17.1955
94	86.6824	73.2174	87.2705	60.5528	73.2014	89.039	66.9044	76.8839	74.5352	40.2848	34.5397	24.5526		94	67.1119	93.3609	86.1366	62.4038	69.0296	86.217	68.4511	74.5069	70.2926	38.1358	23.8599	15.8715
96	86.9586	73.7966	87.715	60.4308	72.4022	88.8144	66.939	76.7134	74.5415	40.4945	35.4536	23.2505		96	67.5839	93.6736	86.3065	62.1792	69.6753	86.902	68.6602	74.8193	70.459	35.9416	24.0131	16.3081
98	87.5481	74.342	87.9364	60.6419	73.2006	89.0541	66.5417	76.0822	74.2434	39.477	35.4108	23.9311		98	67.6198	94.1199	86.9457	62.6201	69.5418	87.2792	68.9962	74.8744	70.185	37.8987	24.1016	16.0678
100	88.1114	74.8055	88.4654	60.0069	73.3523	90.5127	66.6795	76.2328	74.3672	37.8674	36.0211	24.0855		100	68.0528	94.0225	87.3754	62.2607	69.5069	87.5762	68.5091	74.1106	70.4813	37.5597	23.8315	15.5778
102	88.5496	75.4638	88.6507	60.5802	73.1892	90.6428	66.6634	76.4293	74.1643	38.573	35.5735	23.3652		102	68.1292	94.2217	88.0753	62.5035	69.712	87.5216	68.8005	74.5981	70.2474	37.5873	24.1475	15.6112
104	88.6671	76.134	88.9064	60.3865	73.368	89.7072	66.6501	76.0053	74.1413	39.6882	35.4656	23.1454		104	68.5023	94.4572	88.3559	62.5352	69.9427	88.0062	68.6559	74.7559	70.361	36.7803	23.7344	14.8244
106	88.8996	76.4625	89.3607	60.3107	73.7551	90.73	66.5489	76.4946	74.0498	37.6125	35.2601	22.223		106	68.6527	94.6675	88.4428	62.5392	69.9354	88.9014	68.3222	74.4109	70.34	36.7865	24.1565	14.7888
108	89.6519	77.1329	89.422	60.5221	73.7475	90.7759	66.5223	76.3332	73.9044	37.2392	34.2031	21.9796		108	68.8916	94.7899	88.6673	62.2166	70.7289	89.4016	68.6077	74.7213	70.3931	36.1817	23.1009	14.7512
110	89.92	77.626	89.8731	60.5985	73.8722	90.791	66.276	75.9551	73.6804	38.4617	34.6494	22.0314		110	69.1049	94.7854	89.2903	62.4752	70.4695	89.6925	68.7346	74.3183	70.1286	36.5096	23.3475	14.1621
112	89.939	77.9585	89.9042	60.5968	74.0203	91.6281	66.2755	76.2575	73.9009	38.2731	34.4794	21.4404		112	69.2465	94.8873	89.4611	62.1144	70.8813	90.2142	68.2447	74.15	70.377	35.9386	23.26	14.3823
114	90.3322	78.4121	90.5088	60.1309	73.9386	91.2208	66.2863	75.9398	73.6137	37.6456	35.7117	21.0713		114	69.3662	94.809	89.272	62.4308	71.1024	89.2345	68.481	73.6958	70.3132	37.0721	21.4066	14.4273
116	90.8273	79.0023	90.6031	60.4599	73.759	91.0361	66.1522	76.3799	73.5924	37.7328	34.7239	20.9111		116	69.3772	94.9782	89.8015	62.0773	71.5248	89.6713	68.4468	73.7123	69.9358	35.6313	22.4748	14.2127
118	90.9881	79.7496	90.9477	60.1841	73.7802	91.3837	66.0716	75.9852	73.4453	36.8681	34.6395	21.3813		118	69.6408	95.1199	89.7901	62.3024	71.3764	90.6738	68.4264	73.4787	70.0571	36.7082	22.2138	13.8262
120	91.0387	79.9494	91.2031	60.686	73.6963	90.839	65.9825	75.6813	73.1071	35.9522	33.3183	20.4375		120	69.7352	95.0176	89.7777	62.4198	71.6812	90.5578	68.4706	73.1004	69.7686	36.3584	22.2431	13.8718
122	91.4513	80.355	91.258	60.5341	73.8572	91.1017	66.188	75.8163	73.4782	36.7177	33.8755	19.9991		122	69.8815	94.7857	89.8422	62.0059	71.7679	90.6783	68.2096	72.7512	69.5397	35.3014	22.809	13.8884
124	91.1591	80.7895	91.2925	60.5563	73.9143	91.2809	66.1098	76.0758	73.3429	36.6102	34.915	20.3392		124	70.1508	94.7668	89.8189	62.1379	71.8891	91.6926	67.566	72.6065	69.4058	36.017	22.2926	13.6774
126	91.5422	80.9353	91.4574	59.9953	73.6844	90.6655	66.0479	75.9626	73.2479	36.9961	34.4916	20.563		126	70.0963	94.9038	89.8049	62.4889	71.8532	92.1169	67.7577	72.3797	69.1089	35.9245	21.3975	13.5686
128	91.4017	80.9954	91.6859	59.9635	73.0727	90.6118	66.2375	75.7601	73.1447	36.8613	32.9939	19.9747		128	70.4625	94.938	90.3657	62.3394	72.2361	92.0314	67.7314	71.8906	68.8013	35.1355	21.9424	13.3464
130	91.5369	81.1857	91.7751	60.3713	73.5451	90.6736	65.7797	75.807	72.8763	36.0731	33.9294	19.5224		130	70.5885	95.0333	90.0434	62.2784	72.2708	92.1827	67.4007	71.696	68.8382	35.9168	22.1546	13.3071
132	91.4327	81.3571	91.7259	60.0415	73.7064	90.3001	65.9755	75.57	72.8527	35.8889	33.8683	20.7875		132	70.6308	94.8362	90.4548	62.4229	72.9062	92.4377	67.3907	71.5926	68.5562	35.5083	22.4294	13.5197
134	91.5372	81.96	91.7111	59.7514	73.9185	90.6064	66.0292	75.44	73.162	34.6252	33.8599	20.5088		134	70.7394	94.7066	90.2359	62.4253	72.7907	93.2274	67.2599	71.0854	68.5426	36.5719	22.414	13.159
136	91.592	81.8831	91.8626	60.1847	73.9433	89.7011	66.0382	75.3699	72.9852	34.0191	34.8486	19.6417		136	70.8614	94.9395	90.2455	62.5689	72.9342	92.9162	67.2146	70.7855	68.0257	36.2261	22.9793	13.4659
138	91.4865	81.8881	91.8351	59.6972	73.9612	89.4964	66.0725	75.7247	72.8697	35.4447	33.9419	20.0531		138	71.0319	94.9312	90.2868	62.5904	73.4362	93.3599	66.9757	70.4094	67.8723	36.1172	22.2868	13.127
140	91.5452	82.0295	91.7971	60.3629	73.7859	90.1855	65.9844	75.8016	72.7867	34.9426	33.2911	20.201		140	71.1528	95.0038	90.5076	62.472	73.4625	93.4771	66.8465	69.8345	67.7385	36.6705	22.5651	13.2403
142	91.6796	82.3971	91.7	59.7862	73.4852	89.1817	66.0106	75.683	72.5873	36.0954	33.7529	20.0311		142	71.2288	94.8958	90.2708	62.6307	73.6488	93.5658	66.4561	69.5345	67.8153	36.36	21.7572	13.1114

## Sheet: Fig. 4D
Hours	si Control + BRAFi + MEKi				si Control + DOX + BRAFi + MEKi				TEAD1-4 + BRAFi + MEKi				TEAD1-4 + DOX + BRAFi + MEKi
0	15.2348	14.6443	16.048	14.2863	13.9065	14.7719	13.6883	11.3109	13.1969	11.6816	14.3788	12.4301	14.0631	14.0008	14.4989	9.81013
2	17.259	16.2697	17.9987	17.3171	14.8784	16.103	14.9401	14.0853	14.9055	13.2364	16.4114	14.9067	14.4239	15.7485	16.0089	12.1347
4	20.5832	18.3115	20.1532	19.2038	16.9054	17.1138	16.6791	15.1532	16.2673	14.2508	18.3531	16.6961	17.0218	17.4967	18.3098	13.3598
6	19.6167	18.8141	19.7557	20.1481	17.1041	17.487	17.1495	15.7607	16.655	14.7229	18.8779	17.8523	16.8119	17.1275	18.3858	14.1674
8	19.715	19.1655	20.5975	21.6205	17.4151	17.6447	17.5793	16.1713	17.4447	15.1407	19.4666	18.546	16.9113	17.594	18.6278	14.3982
10	20.4444	20.109	21.2525	22.6039	18.2581	18.6174	18.527	16.7891	18.0792	15.5292	20.2077	18.7401	17.5928	18.0996	19.1291	14.6769
12	22.0399	21.0593	22.1584	23.6099	18.6146	19.6235	19.4117	18.069	18.5079	16.0064	20.4582	19.0005	17.2468	18.4496	19.5704	15.3343
14	23.5969	21.5426	22.7008	25.2867	19.9792	20.5105	20.6534	19.4138	19.1201	16.7767	21.2223	20.0784	18.3896	19.0325	20.3472	16.4004
16	24.0536	21.6739	23.2626	26.6798	20.8458	21.4654	21.7758	21.1606	19.8315	17.4614	22.151	20.8665	18.7614	19.7432	21.1551	17.122
18	25.2822	22.5916	24.1188	28.5475	21.087	22.2392	22.8837	22.4188	20.6188	18.0754	22.5917	21.92	19.0798	20.3796	21.7787	17.7811
20	25.3824	23.6084	25.2247	29.9063	22.107	23.3709	23.9241	24.2112	21.6879	18.7681	23.4838	22.6123	19.9127	21.0177	22.5633	18.3764
22	25.8212	24.0889	25.645	31.4394	23.0769	24.4271	25.1102	25.9978	21.7771	19.7239	24.3734	23.5804	20.2504	21.8213	22.8247	18.8234
24	27.9844	25.9667	27.0734	32.8505	24.8022	25.0558	26.9779	27.9148	23.5021	20.8121	25.2862	23.8201	22.1096	23.3719	24.5546	19.1213
26	28.9004	25.9361	27.4194	34.897	25.5645	26.2847	28.2051	29.3515	23.1356	20.8425	25.2989	25.1478	21.6007	23.5744	24.6258	20.1216
28	29.8455	26.4037	28.2081	35.7257	26.8943	28.0429	29.7583	30.7384	23.5246	21.2011	25.6225	25.3018	21.5851	23.8301	24.4599	20.035
30	31.6213	27.8658	29.2284	36.7114	28.2744	28.7764	31.4909	32.3087	24.239	21.3681	25.7515	25.5747	22.0211	23.9409	24.8387	20.0665
32	32.975	28.6187	30.2307	37.8877	29.7508	30.697	32.8578	34.1976	23.9591	21.546	25.9646	25.5176	22.7333	24.1781	25.3134	20.0443
34	34.755	29.475	30.9251	39.1369	31.6837	31.9859	34.3157	35.6443	24.3203	21.9613	25.9152	26.0542	22.2771	24.925	25.9307	20.1285
36	35.4803	30.184	31.7708	40.1142	32.7115	33.7974	35.652	37.5004	24.6672	22.2248	26.3168	26.3635	23.4113	25.357	25.9626	20.2633
38	37.3188	30.9832	32.7291	41.3021	34.4314	35.6897	37.1853	39.5127	24.3322	22.3985	26.3479	26.4549	22.95	25.2233	26.2182	20.1933
40	39.207	32.3834	33.3777	41.8859	35.6738	37.3172	39.0019	41.0754	24.7376	22.6671	26.4947	26.6029	22.6092	25.7599	26.2938	20.4109
42	41.5165	32.0491	34.1955	42.5133	37.0639	38.4437	40.7826	42.5303	24.3836	22.618	26.7133	26.8695	23.5462	25.5137	26.229	20.4752
44	41.6992	33.3444	33.8071	43.1949	39.7606	39.6145	42.2796	44.0508	24.7286	23.3474	26.8692	27.0636	23.4464	24.7314	25.587	20.4161
46	43.0251	33.2257	34.7103	43.6267	40.9018	41.3901	43.8147	45.7123	24.5748	23.4915	26.7156	27.1461	23.8509	25.0138	25.8742	20.5481
48	53.5567	40.792	41.4279	44.4838	52.3107	50.1425	57.1211	47.1732	29.9057	28.1101	33.2186	27.4257	27.1919	27.4182	30.5456	20.5687
50	54.5068	41.9826	41.5121	47.6106	52.9882	50.3885	58.3263	57.1124	29.916	27.7681	33.2863	29.0115	27.3771	27.4674	31.1661	20.9861
52	55.6004	41.8364	41.6404	49.792	53.798	50.8633	59.634	60.8059	29.1478	26.8864	32.397	29.0734	26.9688	27.1379	30.4738	21.0819
54	56.0528	41.7932	41.7176	50.3084	55.1029	52.1109	60.7909	62.5527	29.0403	26.2423	32.0673	29.3632	26.377	26.5395	29.8178	21.2023
56	57.0729	42.5585	42.4797	52.0362	55.9105	53.1572	61.6377	62.922	28.4322	25.8722	31.4951	29.9141	25.7617	26.2116	29.3796	21.9547
58	58.2605	43.2404	43.0299	52.2216	57.8468	54.1014	63.2989	64.2893	28.4554	25.9572	31.0637	29.0711	25.3274	26.183	29.308	21.7997
60	59.4219	44.0743	43.4713	52.6507	59.4173	56.2063	65.1158	66.858	28.4347	25.7879	31.264	29.1276	25.0797	26.3491	29.4079	22.034
62	60.9661	44.8897	43.9174	53.3421	60.3752	57.5902	65.6188	68.7155	27.8924	25.8675	31.3075	29.1721	25.7825	26.6067	29.6401	21.9544
64	62.5168	45.2386	44.3438	53.6182	61.6735	58.6327	66.6054	69.3709	28.2438	25.8846	31.0683	29.0339	25.7493	26.6478	29.7529	21.9766
66	63.3854	45.3967	44.7776	54.7658	62.7995	59.9148	67.5942	70.4567	28.966	25.7801	31.1003	28.8802	26.5362	26.9736	29.8148	21.9132
68	64.4184	45.6426	45.1365	55.4219	63.8917	60.9887	68.7264	71.2324	28.7681	25.6928	30.8154	28.7963	26.2725	26.8355	30.2722	21.7794
70	65.7148	46.0336	44.8911	55.4654	65.2315	62.3724	69.4503	72.458	28.0423	25.6915	31.2064	28.7099	26.0896	26.7172	30.0384	21.8606
72	66.7624	46.3599	45.4564	55.9132	66.3175	63.0378	70.6389	73.7876	28.3486	25.7075	31.0657	28.9521	26.2303	26.7015	30.1873	21.9079
74	68.2861	46.9914	45.933	56.6391	67.447	64.201	72.2313	75.5729	28.5378	25.4482	30.8967	28.7524	26.1281	26.7355	30.7344	22.22
76	69.2905	47.7629	47.0023	57.2062	68.8792	65.4321	74.0241	76.4503	28.326	25.6227	31.32	28.7225	26.2399	27.3911	31.2295	22.3726
78	70.9263	48.8902	48.1766	58.3211	70.2687	67.1382	75.4797	77.3376	29.1833	26.1883	31.4985	29.1389	27.5998	28.4554	32.4967	22.5786
80	71.7758	49.5124	48.7504	57.9427	71.4497	67.9648	76.1783	78.5509	28.6329	25.6313	31.1317	29.2743	27.9089	28.1508	32.5886	22.7631
82	72.4058	50.0476	49.3164	58.6634	72.849	68.6671	77.558	79.8935	28.932	25.6329	31.1835	29.5	27.7121	28.2746	32.9648	23.1032
84	73.2709	50.6909	49.8839	58.6797	73.6066	70.0464	78.7773	80.8701	29.08	25.3626	31.2507	29.4438	28.7507	28.3396	33.0474	23.4772
86	73.7277	51.1281	50.5445	59.1987	74.632	70.9961	79.8105	81.9025	28.662	25.3202	31.4221	29.4871	28.0343	28.8674	33.7859	23.7497
88	74.7117	51.9989	51.1598	59.856	75.8627	71.8695	80.649	82.9121	28.609	25.3078	31.281	29.9218	29.0782	29.2237	34.3828	24.0082
90	75.5406	52.1692	52.0554	60.3107	76.6596	72.9337	81.9502	83.8366	28.4917	25.3529	31.3337	29.8927	29.1128	29.8065	34.7224	24.3255
92	75.9699	52.4705	52.4816	60.7121	77.975	73.8371	82.873	84.7911	28.7848	25.3085	30.9849	30.1697	29.7422	30.3919	35.795	24.803
94	76.3754	53.5863	53.1666	60.8104	78.7501	74.8657	83.909	85.6039	28.3684	25.3078	31.1534	29.9714	29.9743	30.8617	36.3235	25.2892
96	82.9348	58.7416	57.5965	61.5882	88.6109	83.7997	92.8425	86.28	30.9097	26.2659	32.9273	30.3897	33.9499	33.9256	41.3961	25.7802
98	84.3049	59.3498	58.177	59.9138	90.0049	85.5502	94.3813	87.4221	29.7713	25.847	33.5696	29.2977	34.7253	35.1895	42.5209	24.5617
100	85.0797	59.9493	59.414	62.8437	90.8472	86.6035	95.2776	92.9252	29.7347	25.8575	32.8435	31.8129	35.4766	35.6896	43.705	28.7222
102	86.0904	60.538	60.0967	62.1957	91.8322	87.4495	95.7845	93.8662	30.2137	25.9409	32.7568	31.5894	36.0692	36.6971	45.2814	29.1278
104	86.4009	61.5551	61.011	62.6455	92.2662	88.4348	96.4183	94.6383	30.61	26.0565	33.3042	31.6866	36.9593	37.6228	46.714	29.6974
106	86.4026	62.2458	61.8363	62.8115	92.6507	89.2749	96.8856	95.0815	30.4192	26.2368	32.9693	31.5939	38.3526	39.2082	48.5466	30.6033
108	86.9278	63.1224	62.6956	63.0507	92.9777	89.7352	97.0978	95.3686	31.0323	26.3423	33.5652	32.1787	39.7614	40.6036	50.2199	31.6097
110	87.239	63.1187	62.7461	63.262	92.9985	89.859	97.3265	95.6833	31.0789	26.4222	33.6711	32.4654	40.6962	41.7426	51.171	32.5272
112	87.1399	63.9485	62.9409	63.6387	93.2328	90.0427	97.2418	95.7476	30.8546	26.3556	33.4725	32.9968	42.1927	42.2959	52.163	33.0274
114	87.4241	63.6669	63.4802	63.8656	93.2424	89.9732	97.392	95.7056	31.1769	26.3834	33.461	33.0126	42.3064	42.8993	52.7761	33.6114
116	87.8695	64.5505	63.7147	64.0572	93.6221	90.2864	97.3963	95.7767	30.9256	26.076	33.9667	33.2031	43.2968	43.6533	53.533	34.0788
118	87.6072	64.8054	64.0199	64.0853	93.963	90.7542	97.7056	95.7109	30.8901	26.2094	33.444	33.2972	43.9236	44.6224	54.596	34.5928
120	87.61	65.4506	64.262	64.5365	94.2829	91.1045	97.8532	95.9186	30.8604	26.3191	33.5524	33.7416	44.3049	45.2319	55.6087	35.2435

## Sheet: Fig. 4F
Hours	DMSO			DOX			BRAFi + MEKi			DOX + BRAFi + MEKi
0	6.00323	6.47487	4.69665	6.66387	4.60192	5.65733	5.14194	5.57049	6.06288	5.43785	6.8103	4.75104
2	6.976935*	6.744061*	5.158986*	6.938215*	5.120542*	6.160983*	5.804096*	6.000274*	6.410676*	6.285897*	7.672243*	5.279032*
4	7.143242*	7.866735*	5.880225*	7.770773*	5.551486*	6.208412*	6.037652*	6.17645*	6.860272*	6.376035*	7.935467*	5.13633*
6	7.441663*	7.708066*	6.20697*	7.3567*	5.701915*	6.333627*	6.554407*	6.748912*	7.351375*	6.503505*	7.332219*	5.307905*
8	7.997818*	8.378421*	6.546753*	7.719544*	5.869535*	6.799562*	7.145212*	6.964677*	8.055441*	6.861384*	7.149649*	5.321345*
10	8.726698*	9.045179*	7.218313*	8.244286*	6.203984*	7.420429*	7.796186*	7.694406*	8.463869*	7.372871*	7.58146*	5.463044*
12	9.642672*	9.793603*	8.220695*	8.568174*	6.381798*	7.286376*	8.487186*	8.633572*	9.702224*	7.165541*	7.812859*	5.834951*
14	10.39712*	10.60268*	8.943762*	9.12605*	6.936785*	7.620105*	9.627781*	9.506741*	10.73242*	6.739759*	7.947491*	5.957305*
16	11.04377*	12.07329*	9.789549*	9.239685*	7.172277*	8.424152*	10.6639*	10.49704*	11.64011*	7.634955*	7.984724*	6.120311*
18	12.20196*	12.93687*	10.93661*	9.799923*	7.426552*	8.573313*	11.8484*	11.39043*	12.93362*	7.902699*	8.233953*	6.268269*
20	13.05194*	13.99325*	11.91819*	10.26188*	7.551728*	8.921609*	13.00746*	12.60563*	13.94062*	7.780035*	8.728996*	6.425058*
22	15.03311*	15.9958*	13.10258*	11.00842*	8.199125*	9.269935*	14.35599*	13.96586*	15.21459*	8.089899*	9.232291*	6.822415*
24	15.4368	16.3609	14.1386	10.9486	7.94747	9.74224	15.6992	15.3805	17.4411	7.51032	8.88933	6.62436
26	16.42582*	17.81791*	15.73696*	10.718*	8.06136*	9.657899*	16.31371*	15.76385*	17.90532*	8.453534*	9.031008*	6.81987*
28	18.4792*	19.92358*	17.1567*	11.79087*	8.6061*	10.18658*	17.91121*	17.1556*	19.58681*	8.697741*	9.757516*	7.083343*
30	20.62588*	22.07589*	18.43659*	12.47514*	8.673425*	10.97117*	19.64475*	18.55861*	21.00107*	10.13936*	9.587916*	7.672486*
32	22.41924*	24.66087*	20.59093*	12.5201*	8.997627*	11.13018*	21.30853*	20.13439*	22.7338*	10.7197*	10.34791*	7.953312*
34	24.7198*	26.26679*	22.54091*	13.47656*	9.242701*	11.22385*	22.89322*	22.21908*	24.38903*	11.51483*	10.03504*	7.975085*
36	27.47031*	29.103*	24.67663*	13.31051*	9.574851*	11.60279*	24.40386*	23.53686*	26.11594*	11.81982*	10.38272*	8.262008*
38	29.60392*	31.50144*	27.18452*	13.98317*	10.05448*	11.85218*	25.31975*	24.98516*	27.70848*	11.78008*	10.35996*	8.087105*
40	32.59895*	34.74415*	30.17528*	14.83098*	10.56445*	12.4314*	27.29196*	26.65904*	29.30277*	12.25585*	10.9889*	8.175879*
42	36.10415*	37.83016*	32.90531*	15.37393*	10.81583*	13.13128*	29.27205*	28.51144*	31.50885*	12.68431*	10.56665*	8.287653*
44	38.93288*	41.44937*	36.15564*	15.92*	11.27977*	13.57715*	31.3706*	30.77197*	33.92064*	12.82954*	10.63726*	8.229487*
46	41.77756*	45.2252*	39.04225*	16.98747*	11.90424*	14.58907*	33.7151*	33.1384*	36.02816*	13.25605*	11.34612*	8.443062*
48	45.1004	48.0938	42.3149	17.588	12.4267	15.1248	36.0404	35.4586	38.2153	13.5412	11.2445	8.72761
50	48.0891*	51.52829*	45.51243*	18.51241*	13.15339*	15.62071*	38.02693*	38.26737*	41.05314*	13.60449*	11.02892*	8.948418*
52	51.93816*	55.26184*	48.57731*	19.19895*	13.92631*	16.55436*	40.35802*	40.34897*	42.89746*	13.83882*	11.41469*	9.152236*
54	55.6448*	58.28868*	52.38145*	20.64902*	14.57824*	17.31279*	42.73497*	43.06421*	45.85048*	13.72823*	11.43956*	9.170618*
56	58.53541*	61.8135*	55.81565*	20.9811*	14.93743*	18.07836*	44.59118*	44.60803*	47.60542*	13.72986*	11.97676*	9.383177*
58	61.96981*	64.9263*	58.9832*	21.66473*	15.57999*	18.44945*	47.10913*	46.74938*	49.78526*	13.82672*	11.6695*	9.550423*
60	65.04366*	68.13206*	61.8979*	22.72857*	16.26109*	19.66338*	49.04221*	48.89574*	52.04334*	14.19944*	12.11488*	9.891397*
62	67.93381*	70.7305*	65.133*	23.77877*	17.18071*	20.19247*	50.94048*	51.09509*	53.72272*	14.30483*	12.18706*	10.12549*
64	70.86733*	73.3477*	67.70145*	24.68959*	17.85074*	21.40542*	52.79034*	52.85457*	56.07455*	14.81822*	12.35179*	10.2751*
66	73.32852*	76.33042*	70.46931*	26.09171*	18.55473*	22.01774*	54.70395*	54.91387*	57.61278*	15.18812*	12.41822*	10.68197*
68	75.97028*	78.61794*	73.1293*	27.2549*	19.31072*	23.2373*	56.46169*	56.37069*	59.39563*	15.51853*	12.81453*	10.9236*
70	78.40894*	81.22574*	75.96236*	28.23756*	20.34966*	24.30721*	58.30898*	58.36446*	61.39082*	15.1826*	13.20974*	11.03859*
72	80.847	83.3211	78.4497	29.3558	21.2936	25.0753	60.1339	59.909	62.9554	15.3358	13.1407	11.3579
74	89.04436*	91.31145*	88.37315*	29.22735*	20.44408*	24.87636*	65.29702*	65.90197*	68.84356*	15.88239*	13.53301*	11.28014*
76	91.82681*	93.66064*	91.10383*	29.74945*	20.97898*	25.17931*	66.92724*	66.81673*	70.51237*	16.01173*	13.87329*	11.77856*
78	94.39185*	95.38671*	93.54334*	30.69869*	21.86689*	26.1625*	69.3585*	69.68801*	72.64215*	16.0412*	14.70129*	12.04624*
80	96.15447*	96.84354*	95.30093*	32.17224*	22.24188*	26.68858*	71.68778*	71.51077*	74.84804*	16.64755*	14.79233*	12.12037*
82	97.47124*	97.85193*	96.7352*	33.61338*	22.73744*	27.39622*	73.49593*	72.90556*	76.81017*	16.85385*	14.82942*	12.43888*
84	98.16926*	98.49088*	97.58364*	35.18945*	23.3258*	28.26942*	74.82955*	74.34193*	78.34061*	16.23643*	15.3249*	12.49387*
86	98.71819*	98.93863*	98.19051*	36.2661*	24.39811*	29.48643*	75.84843*	75.31335*	79.42599*	16.42642*	15.24022*	13.01306*
88	99.08559*	99.24103*	98.68658*	37.7448*	25.47673*	30.26345*	77.32385*	76.29231*	80.48907*	16.38863*	15.28173*	13.05946*
90	99.30277*	99.39453*	98.89728*	39.63877*	26.65586*	31.63086*	77.74073*	77.10953*	80.82604*	16.76358*	16.19918*	13.43078*
92	99.46701*	99.49402*	99.15132*	41.87357*	27.73338*	33.47576*	77.7123*	77.43924*	81.17196*	17.30497*	16.03123*	13.4363*
94	99.58864*	99.61783*	99.39342*	43.70029*	28.82259*	34.97477*	77.72789*	77.0807*	81.38192*	16.76949*	16.06304*	13.34146*
96	99.7421	99.7107	99.5691	45.7626	30.5013	37.0894	78.5347	77.6979	81.7558	17.2805	16.2403	13.8782
98	99.82893*	99.7869*	99.72784*	49.05538*	32.0108*	38.6028*	79.90764*	79.14133*	83.07008*	16.5718*	16.44885*	13.66645*
100	99.87055*	99.83489*	99.83492*	51.46226*	33.30117*	40.27961*	81.22411*	80.86529*	84.34119*	17.48965*	16.30165*	13.87973*
102	99.91827*	99.87785*	99.89844*	52.85545*	34.69638*	42.09411*	82.76669*	82.27291*	85.86295*	17.64478*	16.78805*	14.14374*
104	99.95184*	99.90066*	99.93792*	54.85558*	36.16204*	43.94978*	83.95309*	83.54164*	87.0633*	17.5956*	17.59612*	14.19259*
106	99.96799*	99.93409*	99.95998*	57.12489*	37.4833*	45.56887*	85.47269*	84.68975*	88.05897*	17.53358*	17.0458*	14.28062*
108	99.98096*	99.96362*	99.97437*	58.55822*	38.71891*	47.14227*	86.38339*	85.72744*	89.02901*	17.95713*	18.15807*	14.3248*
110	99.97635*	99.97794*	99.98951*	60.59023*	40.39298*	48.63524*	87.33852*	86.74221*	90.20059*	17.64474*	17.23291*	14.63507*
112	99.98697*	99.97991*	99.99485*	62.22921*	41.71712*	50.24218*	88.20108*	87.51876*	90.88123*	18.15248*	17.64411*	14.86786*
114	99.99494*	99.98576*	99.99718*	63.80551*	42.9704*	51.60386*	88.88633*	88.13869*	91.70176*	18.1012*	18.13873*	14.8122*
116	99.99891*	99.99508*	100*	66.17279*	44.36969*	53.69891*	89.55694*	88.94848*	92.38943*	18.70576*	18.4087*	15.2438*
118	99.99986*	99.99784*	99.99929*	67.40887*	45.61216*	55.00686*	89.78583*	89.71696*	93.03131*	18.58913*	18.82911*	15.49003*
120	100	100	99.9994	70.5579	46.733	56.0589	90.4492	90.4635	93.7026	17.8673	18.8741	15.0997
122	100*	100*	100*	73.0042*	49.59834*	59.19453*	90.92212*	90.94191*	94.49529*	19.40659*	19.01591*	15.58429*
124	100*	100*	100*	73.57928*	49.74362*	59.78817*	90.89458*	90.93095*	94.57993*	18.5635*	19.08119*	15.26652*
126	99.99969*	99.99965*	100*	74.47769*	49.93921*	60.06961*	90.72845*	91.2853*	95.00927*	18.67579*	18.93257*	15.11533*
128	100*	100*	99.99961*	76.1463*	51.32115*	61.49252*	90.8077*	91.5607*	95.37617*	19.1896*	19.33932*	15.22297*
130	100*	99.9994*	100*	77.95234*	53.27711*	63.85671*	90.90253*	91.7384*	95.69366*	19.34335*	20.01861*	15.53795*
132	99.99969*	99.99928*	99.99953*	79.48199*	54.86824*	65.71677*	90.91598*	92.13432*	95.94592*	19.34448*	20.1564*	15.86842*
134	99.99945*	99.99912*	99.99989*	80.77731*	56.752*	67.75494*	91.08905*	92.37727*	96.19384*	19.89393*	20.13838*	15.94745*
136	99.9995*	99.99872*	99.99973*	82.09033*	58.32728*	69.35283*	90.95906*	92.41142*	96.53043*	19.8019*	20.69876*	16.07465*
138	99.99966*	99.99982*	100*	82.98276*	59.80847*	70.81848*	91.16031*	92.42477*	96.44596*	20.03302*	20.96231*	16.07355*
140	100*	99.99973*	100*	84.36061*	61.39217*	72.33423*	91.08057*	92.50984*	96.67342*	19.90695*	20.78411*	15.9202*
142	100*	100*	100*	85.34421*	63.0173*	73.95388*	90.97973*	92.54585*	96.8919*	19.9113*	20.7888*	16.00993*
144	100	100	100	86.3076	64.4822	75.2128	91.1414	92.5649	96.9702	19.5734	20.7262	16.2347
146	100*	100*	100*	87.56423*	65.72693*	76.75384*	91.19734*	92.73158*	97.26167*	19.32029*	21.0579*	16.04777*
148	100*	100*	100*	89.1552*	67.83588*	78.63603*	91.31045*	92.75459*	97.44742*	19.93014*	21.62655*	16.01591*
150	99.99958*	100*	99.99928*	89.34613*	68.75*	80.09127*	91.58098*	92.78902*	97.48502*	19.6069*	21.3266*	15.95034*
152	100*	99.9998*	100*	90.34392*	69.80832*	81.08987*	91.44781*	93.01675*	97.68434*	19.79438*	21.24242*	15.82156*
154	100*	99.99973*	100*	91.33492*	71.76248*	82.57658*	91.83101*	93.32516*	97.86762*	20.02163*	21.29856*	16.29957*
156	100*	100*	99.99881*	92.13531*	72.77869*	83.5358*	91.82066*	93.28379*	97.92261*	19.33844*	21.33603*	16.11809*
158	99.99985*	100*	99.99942*	92.58453*	73.82726*	84.77861*	91.86633*	93.48832*	98.06074*	19.38055*	21.51284*	15.90935*
160	100*	100*	99.99902*	93.1497*	74.89449*	85.81716*	91.99963*	93.50233*	98.09118*	19.32934*	21.30739*	16.0302*
162	100*	99.9986*	99.99935*	93.90279*	75.88058*	86.80214*	92.0663*	93.66068*	98.19925*	18.47566*	21.29036*	16.04814*
164	100*	100*	99.99973*	94.32957*	76.7964*	87.63073*	92.37861*	93.66464*	98.29798*	18.37342*	21.90002*	16.15506*
166	99.9998	100	99.9987	94.6691	77.9144	88.5435	92.5995	93.7171	98.3718	18.1834	21.273	15.9852

## Sheet: Fig. 7A
Cell line:	A375 2.18 SOX10 KO															Cell line:	A375 4.21 SOX10 KO
	Treatment Condition	BRAFi (1uM) + MEKi (35nM)				BRAFi (1uM) + MEKi (35nM) + PLX80019 (2uM)				BRAFi (1uM) + MEKi (35nM) + PLX80480 (2uM)						Treatment Condition	BRAFi (1uM) + MEKi (35nM)				BRAFi (1uM) + MEKi (35nM) + PLX80019 (2uM)				BRAFi (1uM) + MEKi (35nM) + PLX80480 (2uM)
	Hours Elapsed	R1	R2	R3		R1	R2	R3	R4	R1	R2	R3	R4			Hours Elapsed	R1	R2	R3	R4	R1	R2	R3	R4	R1	R2	R3	R4
	0	1.1388	8.05441	8.1743	1.9063	1.0811	8.84375	8.34299	1.74642	1.14571	8.74535	8.12713	1.45097			0	1.14659	8.39286	7.44367	1.69138	1.20539	8.22301	8.08813	1.53266	1.10389	8.59009	8.27023	2.07331
	2	1.2341	8.92139	8.47505	2.10418	1.1613	8.68475	8.841	1.94062	1.25645	8.84679	8.42961	1.79868			2	1.27225	9.21668	8.0426	1.81005	1.29073	8.64366	8.45571	1.83957	1.22958	9.09485	8.80534	2.15815
	4	1.33966	8.90099	8.48383	2.24865	1.27161	8.66673	8.68069	2.10998	1.33368	8.95949	8.77647	1.89915			4	1.4312	9.10718	7.94777	2.02691	1.43184	9.00689	8.68857	2.05244	1.33575	9.21476	8.97472	2.39841
	6	1.50453	9.20798	8.79337	2.41823	1.42567	9.5237	9.38509	2.23556	1.48911	9.49188	8.97867	2.04929			6	1.60214	9.67301	8.25608	2.21873	1.53885	10.1338	9.12548	2.20999	1.50036	9.59324	9.59562	2.59563
	8	1.58444	9.50453	9.36922	2.54374	1.54084	10.0348	9.24218	2.40251	1.56798	9.6394	9.39271	2.18773			8	1.7052	10.1313	8.4038	2.40798	1.5444	10.0991	9.58798	2.35524	1.60868	10.0879	9.9349	2.83371
	10	1.66806	9.89734	9.98031	2.71567	1.61262	10.2626	9.93986	1.71815	1.68192	9.89437	9.69821	2.38152			10	1.79187	10.4532	9.00784	2.68123	1.66517	10.5633	9.87438	2.58205	1.82868	10.2435	10.0187	3.16167
	12	1.76653	10.2368	10.4609	2.89514	1.7008	10.5926	10.2704	2.73534	1.74756	10.2767	10.3402	1.98378			12	1.89315	10.4662	9.30541	2.95854	1.76402	11.141	10.1137	2.79027	1.72394	10.944	10.5093	3.43073
	14	1.89285	10.6815	10.7286	3.14419	1.77573	11.0109	10.6766	2.95403	1.83824	10.7245	10.7656	2.66051			14	1.94198	11.5196	9.79001	3.27923	1.76373	11.7125	10.7217	3.00342	1.77355	11.3171	11.049	3.71564
	16	1.91976	11.2281	11.211	3.38593	1.82481	11.4043	10.9411	3.12378	1.9044	11.2075	11.164	2.84854			16	2.03886	11.8725	10.1283	3.66164	1.78	12.3753	11.1594	3.25905	1.80812	11.6923	11.3516	4.08265
	18	2.01899	11.7449	11.7812	3.64379	1.87128	11.9268	11.6043	3.1786	1.91002	11.9236	11.7375	3.06187			18	2.16821	12.292	10.6098	4.13838	1.77719	12.3849	11.5579	3.61045	1.86849	11.8211	11.6181	4.45428
	20	2.01272	12.1555	11.931	3.9362	1.90651	12.3324	12.0307	3.59377	1.98225	12.05	12.2331	3.30251			20	2.20346	12.8497	11.1957	4.50465	1.91045	12.8682	11.804	3.90212	1.89609	11.9142	12.3725	4.81753
	22	2.15971	12.6003	12.4534	4.23431	1.93861	12.6788	12.2313	3.80223	2.05247	12.8528	12.8563	3.49694			22	2.32481	13.3271	11.1366	4.93503	1.80323	13.5807	12.3695	4.16482	1.92372	12.9882	12.8064	5.23643
	24	2.24628	13.2051	12.8583	4.22732	2.00733	13.0912	13.2211	4.02105	2.09527	13.5936	13.2604	3.73156			24	2.44631	13.6595	11.6435	5.2624	1.91924	14.1653	12.9311	4.46685	2.05046	13.3415	13.4699	5.73519
	26	2.45093	13.2944	13.2961	4.80722	2.08476	13.8477	13.4991	4.23291	2.10603	13.5605	13.5997	3.94051			26	2.56507	14.3849	12.1791	5.39469	1.94959	14.4985	13.6896	4.8551	1.99008	14.0745	13.9377	6.19348
	28	2.42654	13.9519	13.8524	5.16046	2.05775	14.1738	13.682	4.48316	2.14435	14.061	14.0941	4.19714			28	2.53543	14.5268	12.6074	6.20418	1.94296	15.1976	14.166	5.14428	1.99087	14.4114	14.5481	6.79643
	30	2.53825	14.4025	14.3008	5.46204	2.10837	14.3973	14.1231	4.71573	2.21312	14.1757	14.085	4.44563			30	2.71368	15.2729	13.2432	6.76911	2.06278	15.3969	14.6794	5.47041	2.05732	14.5085	15.0453	7.31255
	32	2.59509	14.8951	14.7431	5.83059	2.12359	14.9643	14.5088	5.00215	2.18273	14.395	14.3553	4.71112			32	2.82283	16.028	13.5227	7.23867	2.1164	15.9331	15.1946	5.9085	2.16086	14.9744	15.2838	7.81558
	34	2.71139	15.4948	14.9445	6.18975	2.172	15.2404	14.6289	5.20428	2.24573	14.8885	14.9444	4.99182			34	2.96537	16.4477	14.0091	7.70726	2.1763	16.3742	15.5197	6.27124	2.2186	15.3717	15.773	8.26697
	36	2.79936	15.8599	15.428	6.56036	2.21419	15.4255	15.1899	5.48989	2.29051	14.8186	15.5455	5.19795			36	3.09672	16.7147	14.5386	8.23439	2.25536	16.9721	15.8079	6.58321	2.32005	15.4591	16.1657	8.7434
	38	2.92179	16.4779	16.013	6.89312	2.29365	16.118	15.6373	5.66872	2.3392	15.2617	16.1922	5.41135			38	3.29549	17.3631	15.2076	8.66151	2.33035	17.0974	16.2818	6.84364	2.35528	16.1828	16.6375	9.09142
	40	3.16567	17.1019	16.3056	7.25816	2.35715	16.1145	15.8938	5.93572	2.42945	16.2205	16.2055	5.62641			40	3.39597	17.6601	15.5138	9.25641	2.42749	17.8035	16.7071	7.23585	2.50751	16.5887	16.773	9.72578
	42	3.32694	17.0933	16.4544	7.58372	2.41886	16.6705	16.0527	6.14314	2.55111	16.1253	16.4055	5.91131			42	3.63354	18.9824	16.2698	9.9118	2.48896	18.0295	17.1305	7.6249	2.55431	17.1614	17.3211	10.1163
	44	3.38213	17.4315	17.0049	7.81501	2.58881	16.8807	16.654	6.39581	2.60833	16.6822	16.7586	6.08187			44	3.75719	19.6933	16.1522	10.4288	2.58006	18.3218	16.9511	7.83193	2.6538	17.0302	17.2674	10.5968
	46	3.50054	18.212	17.5019	8.20884	2.63612	17.4822	16.9913	6.65495	2.65675	16.8809	16.8803	6.25032			46	3.97129	19.7784	16.703	10.9908	2.64157	19.0613	17.2909	8.11894	2.76745	17.4162	17.5992	11.0598
	48	3.69743	18.3681	17.8336	8.45879	2.67187	17.4456	16.9877	6.75421	2.75646	17.0963	17.0484	6.48472			48	4.0801	20.6618	17.5458	11.592	2.74664	19.7558	17.9389	8.53993	2.94544	17.8556	18.0936	11.4783
	50	3.78436	18.827	18.3156	9.42284	2.77791	17.6637	17.3996	6.85865	2.84115	17.12	16.7836	6.59407			50	4.42885	21.0001	17.9048	11.6334	2.8354	19.7104	18.5953	8.79489	2.96511	18.421	18.6368	12.4572
	52	3.91325	19.3012	18.8452	10.0612	2.805	18.0819	17.5117	7.81228	2.84902	17.3235	17.0721	7.39706			52	4.6696	21.6541	19.0446	13.2877	2.89732	20.121	18.6681	9.51432	3.08333	18.6205	19.0307	13.233
	54	4.15283	19.5236	19.0965	10.778	2.86209	18.2774	17.5877	7.89238	2.94753	18.0129	17.2256	6.80134			54	4.95126	22.0377	19.124	16.1474	3.01469	20.3825	18.9789		3.21746	19.0139	19.027
	56	4.20949	19.5982	19.5493	10.8167	2.9573	18.5016	18.0558	8.11591	2.97368	18.331	17.7087	7.65451			56	5.20317	22.4296	19.3568	14.9293	3.10528	20.8576	19.1284	9.67535	3.30552	19.2666	19.5589	13.646
	58	4.31499	20.2747	20.0633	11.0625	3.00347	18.9303	18.2489	8.18037	3.04337	18.4619	17.4669	7.71171			58	5.58393	23.4831	20.1341	15.5769	3.18227	21.13	19.1982	9.97722	3.34378	19.3943	19.7298	14.3799
	60	4.35889	21.2654	19.8975	11.2771	3.02536	18.8926	17.7766	8.35141	3.11089	18.1936	18.5369	7.89279			60	5.80245	24.6033	20.3623	16.2828	3.36007	22.2749	20.3608	10.4249	3.57131	19.1192	19.9514	14.6467
	62	4.52386	21.8935	20.416	11.9861	3.09806	19.3743	18.1892	8.70221	3.12273	18.6031	18.2254	8.32067			62	6.05996	24.6841	20.6746	17.0416	3.47153	22.5749	20.1911	10.9227	3.56935	19.3086	20.5429	15.2355
	64	4.70082	22.2562	20.3302	12.176	3.17869	19.5505	18.415	8.98329	3.27407	18.7283	18.2202	8.48247			64	6.44787	26.0746	21.4022	17.6457	3.64731	22.6716	20.545	11.3814	3.81976	19.8801	20.4996	16.0216
	66	4.76426	22.095	20.972	12.5784	3.2092	20.137	18.4731	9.10161	3.25409	18.2842	18.5759	8.68076			66	6.70451	26.0454	21.556	18.3828	3.67503	23.0658	20.8122	11.5405	3.99403	20.5823	20.2969	16.3649
	68	5.01252	22.4976	21.2602	12.8946	3.29634	20.3181	18.9586	9.39328	3.32679	19.4322	18.8269	8.77441			68	7.13989	26.7041	22.5756	18.7107	3.86657	22.8257	21.0352	11.745	4.08701	20.5975	20.9439	16.3486
	70	5.13071	23.0525	21.6594	13.2205	3.31763	20.6724	19.4811	9.50755	3.36795	19.6121	18.9033	8.8089			70	7.37946	26.6439	22.9212	19.6191	4.01748	23.4966	21.2117	12.1327	4.13311	20.8877	21.1721	17.1712
	72	5.09144	24.422	23.0484	13.636	3.39457	20.9848	20.2752	9.69487	3.38823	19.9922	19.7231	9.04585			72	7.67311	27.5275	23.1222	20.4497	3.9857	23.7266	21.5416	12.4644	4.19191	21.3211	21.9754	17.5232
	74	5.4161	24.9385	23.186	14.2769	3.46289	21.4201	20.3895	10.1268	3.47676	19.9549	20.0124	9.30411			74	7.91202	28.3141	23.2017	21.7593	4.15218	24.1766	21.9557	12.8151	4.35062	21.7197	21.4345	17.9912
	76	5.5457	25.3233	23.5676	14.5814	3.53828	21.5262	20.3119	10.3211	3.52967	19.7575	20.0718	9.63549			76	8.39217	28.4174	23.9051	22.8008	4.32232	24.4405	22.3027	13.664	4.52694	21.5683	22.1135	18.9305
	78	5.57335	26.4135	24.1414	15.3347	3.66233	21.7977	20.7742	10.5093	3.62896	20.5071	20.5511	9.86075			78	8.81898	30.0022	25.4016	23.9608	4.43916	24.7599	22.7961	14.0868	4.59854	22.4618	22.9605	19.9564
	80	5.73769	26.8546	24.6861	15.5749	3.66886	21.7889	20.7645	10.6209	3.66954	21.0041	20.3659	10.274			80	9.16281	30.9551	26.3374	24.8145	4.44799	25.2546	23.5801	14.8027	4.75704	22.5366	23.4228	20.8084
	82	6.04209	28.0018	26.1961	16.1214	3.82007	22.8501	20.7364	10.9916	3.74708	21.1451	20.8649	10.4785			82	9.38129	32.1238	27.93	26.6531	4.69933	25.9263	24.6024	15.3003	4.8662	23.2358	24.6163	21.2365
	84	6.11417	28.0346	26.979	16.2229	3.83335	22.4565	22.1052	11.0495	3.7314	22.0113	21.8884	10.6747			84	9.8332	32.7516	28.668	27.4622	4.75196	26.4984	25.2165	15.7189	4.99168	23.955	25.3574	22.2762
	86	6.24821	28.1666	26.9591	16.7533	4.00547	22.9947	21.7454	11.1029	3.93731	21.7239	21.337	10.9157			86	10.1883	33.8313	29.2387	28.5376	4.72283	27.0165	25.3732	16.4956	5.11849	24.5916	25.3456	23.0267
	88	6.4226	28.6334	27.5103	17.3115	4.1218	23.5074	22.783	11.287	3.95497	22.47	21.6281	10.9737			88	10.5805	34.5909	30.3813	30.0188	4.96461	28.1297	25.8642	16.9241	5.07515	25.082	26.2759	23.6205
	90	6.60091	29.3897	27.7204	17.4373	4.16545	23.7031	22.9873	11.4805	4.0636	22.4437	22.5475	11.039			90	10.7947	35.2703	31.5784	31.1438	4.97673	28.382	26.4973	17.654	5.36625	25.8927	26.88	24.3159
	92	6.70364	28.7977	27.3937	17.8919	4.17368	23.9432	22.9084	11.5944	4.19314	22.9803	23.183	11.4403			92	11.2037	37.2229	32.5776	31.7676	5.02216	28.6621	27.7144	17.9997	5.28869	26.1704	27.1934	25.3726
	94	6.9039	29.8799	28.6428	18.2509	4.29719	24.4544	23.2554	11.8154	4.29578	23.5797	23.3821	11.4734			94	11.9914	38.416	33.3749	32.834	5.11193	29.4992	27.5569	18.6091	5.40354	26.7854	28.558	25.3797
	96	6.93013	30.1376	29.2077	18.7852	3.89132	24.2539	23.4654	11.8987	4.19258	23.8601	23.4589	11.5972			96	11.3209	39.3813	34.5509	33.6892	4.52374	30.3005	28.3998	18.9223	4.81668	27.3558	29.1441	26.1762
	98	6.45244	30.8555	28.7278	18.8657	3.8046	24.4427	23.484	11.9503	3.78757	23.5356	23.117	11.9503			98	10.5506	40.3859	35.2581	34.6476	4.29853	31.0075	28.6341	19.6765	4.66508	27.6728	29.3269	27.0616
	100	6.53418	31.2425	29.9896	18.7692	3.87656	24.5512	23.9739	12.0091	3.92562	24.2857	23.7621	11.9565			100	11.2223	42.1895	36.1628	35.4649	4.50105	30.6539	29.7302	20.0284	4.83512	28.8397	30.6081	26.9567
	102	7.46008	31.4821	30.0326	19.4362	4.39529	24.9607	24.0541	11.9322	4.4895	24.3438	24.0993	12.0445			102	12.1954	43.1732	37.4383	36.0607	4.97952	31.6387	30.1067	20.034	5.3572	29.3002	31.3932	27.7
	104	7.66104	31.9084	31.0231	19.6805	4.38205	25.3963	24.41	12.1819	4.645	24.5044	24.33	12.2811			104	12.4847	44.226	38.4777	36.6653	5.11042	32.4416	30.8907	20.6911	5.39937	30.0401	32.1411	28.5662
	106	7.45382	32.8899	30.7892	19.89	4.30988	25.5645	24.1846	12.3361	4.77709	24.5961	24.5817	12.2356			106	12.5252	45.7675	39.357	38.4444	4.93387	32.5179	31.2568	21.1513	5.293	29.6732	32.3376	28.8508
	108	7.41912	33.3063	31.5791	19.988	4.51949	25.6244	25.0236	12.2627	5.08583	25.1178	24.9624	12.4345			108	13.01	46.6215	39.5811	38.8525	4.91601	33.8406	31.873	21.2647	5.28124	30.8668	32.9789	29.4424
	110	7.69733	34.1393	32.5441	19.8162	4.64318	26.2982	24.6199	12.3593	5.36126	25.4656	24.9551	12.6016			110	13.1146	47.5413	41.1684	39.9028	4.89918	34.5767	32.5052	21.9673	5.34484	31.5864	34.2378	28.3842
	112	8.01443	32.7652	31.2241	20.2457	4.79363	24.84	23.9053	12.2065	5.45096	24.1617	23.9331	12.5231			112	13.8116	46.1024	40.1941	40.2421	4.91723	32.7371	31.7238	22.5961	5.3466	30.4987	32.222	30.8123
	114	8.24877	32.8194	30.2859	20.5355	5.07243	24.1104	22.9971	12.4252	5.69529	23.4587	23.6424	12.6947			114	14.3255	43.4915	37.5632	40.9561	5.0748	32.2435	30.1038	22.5547	5.43227	29.5701	30.7809	30.7055
	116	8.6373	32.9971	31.2684	20.6568	5.26458	24.5114	24.1169	12.3369	6.04888	24.8815	24.4866	12.8196			116	15.1484	46.7538	39.8571	42.5462	5.09357	32.7751	31.6246	22.8657	5.60589	30.6243	32.3349	31.4826
	118	8.93079	33.6375	31.9236	20.285	5.55598	24.4962	23.9991	11.4823	6.33519	24.3638	24.9562	12.1273			118	15.8812	45.2372	38.7799	42.6256	5.34598	32.2576	31.3476	23.0147	5.76628	30.3778	31.9486	31.4024
	120	9.52722	33.478	32.6288	20.9553	5.80416	24.094	24.2732	11.7797	6.57644	24.5687	24.4778	12.6899			120	16.7782	45.6783	39.3008	44.1734	5.69239	32.4169	30.9538	25.192	5.90619	30.3456	32.3994	34.335
	122	9.83374	34.3668	33.2145	21.068	6.11521	24.6358	24.5732	11.9539	6.72792	24.8363	25.1776	12.547			122	17.7653	46.4113	40.446	43.9754	5.67583	32.5698	31.2378	24.2614	6.07506	30.7835	32.2662	33.3241
	124	10.3315	34.2553	33.9026	21.7725	6.37444	24.2253	24.4723	11.8532	7.03767	24.9638	25.5443	12.6103			124	18.5302	46.66	40.586	44.3575	5.83114	33.3551	31.7403	23.6484	6.34462	31.1795	32.9656	32.3776
	126	10.5595	35.1256	33.6678	21.5344	6.47945	24.9029	23.9331	11.6519	7.22376	24.9605	25.7621	12.8925			126	19.3218	47.8068	41.2586	44.5867	6.04311	33.129	31.5438	24.3066	6.43853	31.2783	33.3322	32.8573
	128	11.1869	34.8283	34.2932	22.1186	6.64999	25.1765	24.9073	12.4078	7.29497	25.695	26.516	13.0956			128	21.0211	48.0464	41.5159	45.5662	6.14753	33.9617	31.6451	24.6271	6.62576	31.8497	33.096	32.9084
	130	11.3347	35.2581	34.4148	22.5688	6.85526	25.4882	24.8829	12.4354	7.49514	25.4357	26.1662	13.4233			130	21.8325	48.2759	42.3389	45.1444	6.27981	33.8539	32.6694	24.9851	6.65853	31.8276	33.8772	32.992
	132	11.7721	35.603	35.0095	22.3746	6.96724	25.1366	25.3917	12.4287	7.50506	25.6965	26.3722	13.4665			132	23.4706	48.9532	43.2063	45.5091	6.40145	34.1301	33.2498	25.1649	6.97439	32.61	33.8034	32.9743
	134	12.1555	36.0634	34.8472	22.8494	7.13273	25.4748	25.474	12.6084	7.6361	26.3295	26.3656	13.5511			134	24.5031	49.7043	43.4376	45.5512	6.5023	34.5919	33.001	25.2188	7.03929	32.7859	34.6595	33.6059
	136	12.589	35.586	35.4704	22.4214	7.35236	26.028	25.3016	12.8193	7.99508	26.6372	26.5225	13.8247			136	25.5521	50.7917	43.9442	46.563	6.6714	35.0778	34.0781	25.2496	7.30979	32.8725	34.9172	33.8703
	138	13.0701	36.0484	35.626	22.6978	7.53412	24.9744	25.1156	12.9772	8.04198	26.4262	26.4661	13.8433			138	27.0969	51.2837	44.6069	47.2542	6.86677	35.0856	34.0379	25.9275	7.41535	32.7161	35.2828	34.0192
	140	13.2215	36.3484	35.6898	23.2569	7.62978	25.4363	25.6288	13.0903	8.17954	26.6548	26.8652	13.8154			140	28.1119	51.3484	45.5033	48.4998	7.19287	35.2602	34.3905	25.8668	7.58195	33.2143	35.2283	34.2857
	142	12.4682	36.0217	36.2551	23.1094	5.96905	25.5052	25.8727	13.394	6.04102	26.0237	26.685	13.8549			142	28.5356	52.16	46.0639	49.4532	6.17514	36.484	34.7851	26.4041	6.55957	33.7736	35.7074	34.773
	144	11.5887	36.1102	35.8985	23.1913	5.39937	25.864	25.5315	13.5588	5.63417	26.5863	26.9682	14.2409			144	25.4392	52.7179	46.2871	50.5092	5.64946	36.1231	34.162	26.7728	6.06094	33.0818	35.24	35.0923
	146	12.5715	36.6593	35.9882	23.7523	5.88252	25.4402	25.7981	13.8009	6.17881	26.8258	26.3448	14.1367			146	27.9078	53.3891	46.9177	51.5995	6.16701	36.3357	35.0146	27.5936	6.53752	34.158	35.5893	36.0148
	148	13.3862	36.5297	35.6032	23.8847	6.12693	25.4532	25.8276	14.0926	6.57691	26.9839	26.9409	14.424			148	29.6238	54.1219	47.209	53.2193	6.43928	36.9367	34.8233	28.0814	6.77975	34.1248	35.6217	36.3959
	150	13.6015	36.7049	35.4366	24.4843	6.06155	25.7946	26.0236	14.4411	6.60026	26.9823	27.2741	14.848			150	30.9621	54.3495	47.9811	54.6711	6.4221	36.7868	35.5074	28.7864	6.6215	34.496	35.4906	37.1584
	152	14.4129	36.2588	35.4288	24.7856	6.55775	26.1384	25.4625	14.3525	6.74564	26.7486	26.6053	14.6294			152	32.2626	54.8083	48.5112	55.5434	6.61608	36.7799	35.3955	29.2465	6.83578	34.2232	35.4242	37.5559
	154	14.5521	37.3872	35.9097	24.8313	6.67231	25.9375	25.6259	14.5278	6.94556	26.8977	26.8819	14.8371			154	33.7703	55.6166	48.3557	56.4126	6.76051	37.444	35.0336	29.5136	7.00291	34.6373	35.3237	37.7313
	156	14.8505	37.1199	35.7043	24.9658	6.79177	26.2372	26.0601	14.7083	7.04344	26.9121	27.2172	14.9244			156	34.978	56.0299	48.6722	57.842	6.87029	37.2063	35.4144	29.9041	7.13441	35.1343	35.8584	37.9087
	158	15.1799	37.5818	36.1895	25.3333	6.92379	26.2776	25.5799	14.4829	7.04928	26.8252	27.1234	15.1295			158	36.5553	56.7068	48.5591	57.917	6.98764	37.553	35.3252	30.1123	7.22829	35.4432	35.8383	38.8413
	160	15.5885	37.4885	35.533	25.5671	6.84945	25.831	25.4643	14.7515	7.12416	26.9271	27.1007	15.0061			160	37.8029	56.8584	49.1002	58.4185	7.15617	37.2541	34.6436	30.4194	7.23151	35.4101	35.0187	38.3214
	162	15.6363	37.355	36.1125	25.7032	6.98441	26.3541	25.6857	14.8159	7.24706	27.1479	26.9397	14.9326			162	39.1476	57.4188	49.4501	58.8535	7.41049	37.8999	35.3229	30.3159	7.49054	35.5312	35.6483	38.6189
	164	15.9136	36.501	35.6177	25.8787	7.16191	25.7424	25.3969	14.7892	7.25999	27.0498	27.3146	15.2471			164	41.206	57.6856	50.0476	59.4771	7.35644	37.9836	35.6486	30.3541	7.62486	35.3663	35.2972	39.0389
	166	16.1322	36.6869	33.0412	25.8376	7.15805	23.0972	23.1935	14.6796	7.24706	25.2805	25.9203	15.1175			166	42.7722	58.3764	50.0339	59.7409	7.63905	35.5549	33.2683	30.7324	7.6994	33.617	32.3211	38.6033
	168	16.4454	36.6663	32.9298	25.9254	7.23164	23.2495	22.8673	14.6943	7.51313	25.054	25.8264	15.0943			168	43.6546	55.8024	47.4237	59.9565	7.67503	35.7334	32.397	30.2474	7.81817	33.1448	31.2207	38.8642
	170	16.6313	36.2413	32.485	24.4402	7.28455	23.5029	22.9303	13.1961	7.53607	25.1613	26.132	13.9851			170	44.9688	55.8255	46.826	58.6685	7.79702	35.804	32.0761	29.1864	7.94405	33.417	30.9828	38.9254
	172	16.7484	37.4427	33.0975	26.2391	7.48611	24.0296	23.2628	14.3163	7.6967	25.1432	26.5225	14.8689			172	46.9914	56.6482	47.9713	62.0392	7.96071	36.0137	31.4726	29.9332	8.08275	33.8256	30.7081	41.9289
	174	17.3082	37.7902	33.565	26.4463	7.67194	23.8022	23.1215	14.0742	7.99739	25.3141	26.8102	14.9956			174	47.7727	58.0104	48.871	61.1389	8.52446	36.6375	32.0716	29.0116	8.44361	33.6983	31.8529	40.5466
	176	17.4618	37.9569	34.1511	26.6722	7.82941	24.0226	23.242	14.3491	7.88519	25.9436	26.7833	14.8194			176	48.7488	59.0076	49.4267	60.1657	8.26144	36.7684	32.5592	28.3378	8.29354	33.7234	32.0176	39.3531
	178	17.7256	38.3698	35.2816	27.046	7.78488	23.8167	23.8128	14.3099	7.78302	26.0229	27.5233	15.0513			178	49.6276	59.0234	50.7127	60.6494	8.00104	36.8623	32.3666	27.6201	8.21552	33.8499	32.0894	39.0253
	180	17.6494	38.4481	35.6769	26.357	7.87378	24.3259	23.401	14.0982	7.83908	26.6286	27.2677	15.012			180	49.7142	59.9733	51.0931	59.6013	8.23892	37.8683	33.2199	27.9497	8.1527	34.7823	32.7696	39.086
	182	17.9181	38.5961	36.0624	26.6491	7.96209	25.0681	24.2617	14.2144	7.93144	26.7243	27.9003	14.8589			182	50.4775	60.3041	51.4782	60.7493	8.29419	37.7484	33.1294	27.7124	8.17766	34.5933	32.5812	38.7747
	184	18.3732	39.0966	36.2263	27.3663	8.15413	25.2225	24.0959	14.6099	8.10953	26.7549	27.7056	14.7928			184	50.8267	61.1478	51.4624	61.1443	8.40313	38.1598	33.6107	27.7784	8.23069	34.9816	32.7824	39.4282
	186	18.4228	39.3703	37.3257	26.89	8.23947	25.0575	24.2714	14.6034	8.25623	26.6137	27.7783	14.8378			186	51.1152	61.1736	52.2822	61.8323	8.53567	38.5243	34.4889	27.289	8.19353	34.8265	33.3491	39.1544
	188	18.5272	39.9802	37.859	27.6615	8.53406	25.1472	24.1621	14.9978	8.44041	26.5453	27.8145	15.2134			188	51.4748	62.2865	52.6752	62.3843	8.67578	38.9143	34.6145	27.6606	8.22638	35.2863	33.5057	38.9256
	190	19.039	40.2366	38.2814	27.4759	8.66038	25.6416	24.1414	14.9077	8.63378	26.4636	28.6748	15.371			190	51.1835	62.5251	53.3816	64.281	8.85863	39.1673	35.1275	28.3594	8.44083	35.6972	34.5065	39.9916
	192	14.9288	40.6357	38.6197	27.3145	4.62404	25.9673	24.4151	15.2346	4.24613	26.8795	28.194	15.4911			192	34.7311	62.8987	53.7981	66.0042	4.23695	38.8541	34.8101	28.9997	4.75032	35.9797	35.0459	40.0143
	194	15.907	41.2946	38.364	27.6906	4.84414	26.1935	24.6334	15.218	4.45805	27.1196	28.4528	15.7082			194	34.1958	64.0899	55.0286	67.3256	4.13925	39.2191	34.7769	29.8182	4.69563	36.3585	34.853	39.9553
	196	16.9674	40.4231	38.9051	28.3009	5.36948	25.9743	24.3156	15.3324	4.789	27.7342	28.0458	15.6654			196	35.0894	64.5703	55.6087	68.6099	4.29016	39.6727	35.0608	30.8652	4.73253	36.5995	35.2924	40.392
	198	17.6219	40.7674	38.6543	28.2265	5.41014	25.8887	24.8161	15.741	4.83292	27.7066	28.1831	15.8721			198	32.9281	65.7578	56.0974	70.4447	4.23269	39.9071	35.6661	31.8233	4.7191	36.9684	35.5662	41.556
	200	17.8718	42.1962	40.0467	28.8832	5.50275	26.2774	25.2684	15.7982	5.00509	27.8736	28.6195	16.1528			200	32.3236	66.2306	56.8731	72.1003	4.28067	40.3703	35.8136	32.3078	4.62307	36.9842	36.196	41.8417
	202	18.7993	41.6542	40.1391	28.6956	5.60539	26.4488	24.8942	16.0375	5.04504	27.83	28.6756	16.2816			202	31.4363	67.2114	57.4007	73.3594	4.38918	40.0986	35.654	33.1059	4.77997	37.3564	36.1828	41.7078
	204	19.2924	41.679	40.2466	29.2437	5.6558	26.5831	25.3514	16.2132	5.13609	28.6403	28.8362	16.2469			204	31.0791	66.8309	58.141	74.9216	4.36233	40.2408	36.1086	34.2388	4.84709	37.2852	36.4816	42.5149
	206	19.5666	42.076	41.2029	29.51	5.95197	26.5571	25.3758	16.4054	5.30785	28.9054	28.758	16.6031			206	29.5868	68.2083	58.4675	75.8764	4.51836	40.9809	36.1759	34.5559	4.89173	37.9794	37.3207	43.4196
	208	20.0214	41.5525	41.5341	29.504	5.96628	26.4796	25.6781	16.3505	5.47234	28.9611	29.154	16.7524			208	28.9663	68.4103	59.3079	76.7456	4.53406	41.4133	36.4718	35.3671	4.99502	38.1746	37.4924	43.169
	210	20.2852	42.4901	41.4605	29.4811	6.20344	26.9439	25.9139	16.4766	5.65061	28.621	29.0316	16.8333			210	28.4271	68.9862	59.6667	77.9474	4.78818	41.5094	36.8461	35.7225	5.10063	37.9948	37.5528	43.8987
	212	21.0047	42.4803	41.9527	30.1758	6.25224	28.0045	26.5869	16.3956	5.78404	29.5044	29.374	16.7553			212	28.3815	69.6197	59.9894	79.2646	4.7933	41.8017	36.9722	36.4795	5.26289	37.9303	37.4757	44.0573
	214	21.2856	43.1091	42.1602	30.0808	6.38083	27.5788	26.1067	16.6173	5.93242	29.1935	29.3478	16.9748			214	27.976	69.8821	60.5953	79.0137	4.93986	41.4625	36.8173	37.1598	5.30523	38.377	38.2044	44.3548
	216	21.8297	42.9447	42.6924	29.9156	6.47545	27.8889	26.3506	16.2636	6.05807	29.6319	29.0738	16.9307			216	27.866	70.1866	60.24	80.1647	5.13703	42.2278	36.2037	36.6273	5.51815	38.0474	37.8078	43.9952
	218	22.2979	43.644	43.016	29.0913	6.6172	27.8098	26.3016	14.2572	6.09694	30.2151	29.6363	15.5107			218	27.8877	70.5594	61.7618	79.2395	5.23214	42.1558	36.7019	36.2058	5.6614	38.4899	38.1851	43.8626
	220	22.8313	44.359	43.269	30.6454	6.82007	28.3038	26.9202	14.8568	6.32249	30.4538	29.5919	15.9026			220	27.9352	71.6288	62.1938	82.1783	5.37651	41.9756	37.3558	38.7654	5.77588	38.8917	38.2259	45.2397
	222	23.4798	44.1428	43.5343	30.748	6.9898	28.4603	27.0834	14.9925	6.42154	30.6079	29.4729	16.2772			222	28.1813	71.5018	63.0152	82.4641	5.41029	42.2619	37.2879	37.7305	5.91791	39.0233	38.7353	44.3968
	224	24.0433	44.3176	43.6679	30.9652	7.08452	28.5927	27.1238	14.9276	6.48384	30.8454	29.5117	16.104			224	27.5212	72.5224	63.4953	81.251	5.525	43.5772	37.0655	36.4388	6.07688	39.0953	38.6018	42.2441
	226	24.477	44.0745	43.8926	32.0086	7.16766	28.3861	27.1908	15.3501	6.70513	31.1787	29.9668	16.4041			226	27.2776	73.2479	63.5665	82.8209	5.68698	43.288	37.3785	37.0912	6.07689	39.2151	38.2342	42.1272
	228	24.8519	44.4123	43.8753	31.1601	7.43707	28.8295	27.6173	15.0323	6.89547	31.2198	29.973	16.1503			228	27.1087	73.6394	63.8755	83.075	5.90029	43.6756	37.7564	36.6153	6.26342	39.5924	38.5699	41.7234
	230	25.6023	45.2696	43.9346	31.679	7.46808	29.0282	27.6881	15.5078	7.00816	31.5496	30.1859	16.5125			230	26.796	74.3674	64.3246	83.7063	6.10342	43.3612	37.6397	37.9785	6.38708	39.454	38.7311	43.1595
	232	26.0477	45.417	43.4689	31.9844	7.73208	28.9891	27.6726	15.0642	7.19688	31.4383	29.8484	16.3564			232	26.1368	74.208	64.8028	84.0106	6.3056	43.4197	37.6874	38.0299	6.55112	39.5293	38.4568	43.0011
	234	26.7676	45.3972	44.1073	32.7943	7.93884	29.5542	27.8638	15.3497	7.26126	32.2192	29.6676	16.5707			234	26.2487	75.0505	64.9666	85.2749	6.54755	44.0774	38.1618	38.5047	6.77459	39.7941	39.3697	43.6597
	236	27.4379	41.9451	41.193	32.0284	8.05641	26.6897	24.9475	15.4608	7.5248	29.1537	27.4005	16.4452			236	25.4353	74.1199	64.6908	84.6976	6.55211	40.9821	34.4996	38.4149	6.90012	36.5656	36.5824	42.8002
	238	27.6606	42.4023	40.8143	32.1249	8.19418	27.1991	24.8756	15.7689	7.53538	28.9286	27.7141	16.5875			238	25.1791	73.9941	64.4167	85.6434	6.93177	41.5958	34.941	39.049	7.11198	37.1868	36.1757	43.613
	240	28.2126	43.1574	41.3912	31.7296	8.39169	27.7005	25.5596	15.5624	7.7822	29.2373	27.6593	16.4596			240	24.9376	74.3956	64.932	86.4946	7.29697	41.7335	34.4973	38.8734	7.36907	36.8254	35.9248	43.069
	242	28.765	43.9477	42.384	32.6255	8.5216	27.5711	25.7843	16.0076	7.84427	30.11	28.0414	16.932			242	24.8537	75.9746	66.8474	86.692	7.37677	42.199	35.9701	40.2631	7.67369	37.1309	36.1709	44.1939
	244	29.2162	44.1574	43.7498	32.2156	8.85383	28.8028	26.246	16.033	8.02404	30.6292	27.7725	17.0008			244	25.1089	76.5913	67.9475	86.9929	7.64168	42.9352	35.9058	39.7855	7.82579	37.5036	37.236	43.4148
	246	29.7717	45.4687	45.267	32.6031	8.85493	29.1434	27.3331	16.2915	8.0554	30.961	28.8778	17.2384			246	25.1582	77.3485	68.7394	87.9913	7.86945	43.0853	36.6722	41.0004	7.89821	38.947	38.0438	44.6079
	248	30.2766	46.6534	46.3188	32.261	9.02485	29.8691	27.4932	16.0593	8.30504	31.3215	29.4011	17.0487			248	25.7554	78.453	70.1591	87.7623	8.22673	43.5288	37.4149	40.7703	8.04715	39.1854	38.2538	44.4374
	250	30.6696	46.9345	47.0138	33.2322	9.15768	30.4641	27.7385	16.4187	8.41306	32.47	29.7285	17.5227			250	25.766	78.4286	71.0984	88.6539	8.30256	44.4177	37.4147	41.0541	8.38428	39.5079	38.669	44.8626
	252	33.3681	46.2543	47.5231	33.36	9.85194	30.607	28.0991	16.2178	9.1078	32.1781	30.0063	16.952			252	31.8476	78.3907	71.4205	88.5595	8.70831	44.3428	37.7864	40.7396	8.97111	39.5168	38.9952	44.1577
	254	33.0598	47.1808	47.9499	33.7471	9.94232	31.2263	28.6658	16.331	8.97405	33.0987	29.8792	17.446			254	30.9357	79.2367	71.9536	89.2762	8.59279	45.4087	38.1676	41.076	8.91806	40.2315	39.6579	45.1402
	256	33.5314	47.566	48.7448	32.3222	9.80996	31.7865	29.0205	16.2063	9.1117	33.6627	30.5355	17.2076			256	30.5693	79.0404	72.3866	88.8784	8.77651	45.5394	38.9309	40.4344	9.07837	40.3337	39.535	44.7986
	258	33.6362	48.3277	49.1809	33.2043	10.0156	31.7463	29.2836	16.481	9.16558	33.4714	31.0262	17.3728			258	30.6752	79.719	73.2876	89.2097	8.75737	46.0747	39.1696	41.0916	9.04338	40.9115	40.4386	45.0931
	260	34.0209	48.0384	50.0196	32.774	10.0322	32.4491	30.3219	16.3731	9.30371	35.0018	31.4635	17.0558			260	30.7687	80.065	74.1528	88.8327	8.80199	46.5361	39.1807	40.6397	9.12186	41.2703	40.7514	44.2377
	262	34.3507	49.5475	51.0369	33.6394	9.99019	32.6934	30.6327	16.2542	9.38408	35.1403	31.2656	17.468			262	31.1148	80.8405	74.9433	89.3695	9.05052	46.7636	39.9125	40.2551	9.35537	41.6623	41.0089	44.6615
	264	34.7072	49.4052	50.892	32.3924	10.246	33.1189	30.6326	16.0377	9.68991	35.7245	32.3474	17.0035			264	31.5535	80.8429	75.4857	89.3973	9.26907	46.4483	40.1486	39.0573	9.19045	41.7395	40.7384	44.0016
	266	34.978	49.8458	51.8949	33.0896	10.5453	33.0727	31.3044	16.1434	9.68337	35.9505	32.4697	17.2856			266	31.98	82.3021	76.6336	89.2326	9.45477	47.4075	40.5169	39.8154	9.42807	41.9277	41.5574	44.6333
	268	37.7025	49.9641	52.5774	33.0644	11.0191	33.548	31.9796	15.7862	10.8754	36.3112	32.8431	16.7973			268	29.9291	82.6282	77.286	88.8994	10.6882	47.5177	40.9333	38.4726	10.8841	42.4527	41.5164	43.6087
	270	28.308	50.385	53.3385	32.7698	5.78125	34.274	31.9756	16.0649	5.3906	36.7638	33.1744	16.7745			270	21.3361	82.9834	77.9556	89.4613	5.21421	47.6461	41.3538	38.4269	5.67177	43.3827	42.3494	43.9353
	272	28.7565	51.2287	53.3232	32.3577	6.04478	33.9798	32.3866	15.6524	5.65257	36.9823	33.1947	16.6044			272	21.6509	83.6078	78.696	89.1432	5.69889	48.3487	41.5739	37.4177	6.2197	43.3725	42.5322	43.3841
	274	29.5321	50.1966	54.3161	32.3123	6.14951	34.3168	32.4874	15.7047	5.63196	37.1351	33.9536	16.6647			274	21.9368	84.1248	79.3454	89.5264	5.4691	48.5079	41.4612	37.6491	6.18289	43.6041	42.4943	43.8895
	276	30.0073	50.9827	54.9796	32.5234	6.4352	35.0799	32.8101	15.1358	5.88346	37.6498	33.9763	16.345			276	22.7323	84.5298	80.1303	89.1271	5.70408	48.4793	42.8698	36.2643	6.24669	44.1599	43.7942	42.2471
	278	30.3168	51.8524	55.4225	32.2808	6.71945	35.4464	33.2428	15.379	6.26806	37.9116	34.2112	16.191			278	23.3772	85.0168	80.5123	89.137	5.71328	48.703	42.8424	35.9274	6.15128	44.8045	43.9644	42.6463
	280	30.3762	52.7459	56.0323	31.0719	6.96533	36.0026	33.0854	14.9955	6.28535	38.0069	34.9397	15.8872			280	24.1105	85.251	81.4376	88.5023	5.79741	48.7236	43.6831	35.1457	6.16693	45.0488	44.3363	41.9334
	282	30.0736	53.3974	56.7369	31.7526	6.97883	35.9817	34.0579	15.1271	6.48539	38.1965	34.9225	15.9137			282	24.9844	85.66	82.072	88.9437	5.85085	49.2345	43.4346	35.2025	6.45408	45.6551	44.1698	42.0737
	284	30.3528	53.0979	57.2132	31.0639	7.14528	35.798	34.108	14.6665	6.60953	38.391	35.1639	15.4224			284	25.5489	85.7152	82.4455	88.2334	5.85934	49.1457	44.2809	33.8821	6.54406	45.1885	44.3689	40.5185
	286	30.5427	49.2099	53.7535	31.4734	7.33539	34.6635	31.5498	14.6923	6.77154	36.5713	32.9579	15.4028			286	26.5401	82.8383	79.7083	88.3685	5.8512	46.7231	41.1474	33.6112	6.60297	43.4697	41.589	41.195
	288	31.014	49.4612	54.6927	29.2688	7.7514	34.7799	32.0139	12.4012	6.78983	36.1461	33.6866	13.5098			288	27.4643	83.0751	79.8245	86.2308	6.04879	46.1101	41.3105	28.6652	6.81717	42.6155	41.6707	37.4407
	290	31.3104	51.3605	55.6774	28.1157	7.88894	35.597	32.3415	12.1712	7.13023	36.951	33.7048	13.4387			290	28.8049	83.5377	80.5102	87.5065	6.101	46.5886	41.7767	28.4143	6.79795	43.7489	42.0903	38.834
	292	33.2148	51.607	56.7576	28.0169	8.48927	36.2271	33.8375	11.7658	7.97811	37.703	34.1656	12.9659			292	30.52	84.2556	81.7017	86.7001	7.07533	46.8715	42.1868	26.6935	7.60343	44.097	43.0217	36.7305
	294	33.8921	53.3487	57.7347	28.2726	8.44047	36.749	34.4646	12.0648	7.84403	38.2493	34.9289	13.1332			294	31.9048	85.2392	82.7935	85.5053	7.20266	47.1264	43.2186	26.3687	7.13353	44.7015	43.7929	36.3004
	296	34.5035	53.7989	58.8259	28.2106	8.48598	37.4888	34.8275	11.719	7.73505	39.0245	35.5902	12.8914			296	33.4757	85.4943	83.7659	83.4638	7.32693	48.2788	42.8802	25.2157	7.24545	46.0185	44.5667	34.6682
	298	34.7644	54.715	59.4387	28.7616	8.32285	37.6782	35.397	11.8429	7.95743	39.7302	35.6525	13.0537			298	34.8875	85.7933	83.7639	83.2169	7.59881	48.1763	43.2721	25.0304	7.40158	45.6878	44.1131	34.7436
	300	35.0764	55.489	59.44	28.4064	8.45275	38.1563	35.7834	11.8105	8.04597	40.499	36.1158	12.6447			300	36.5379	86.0704	84.1093	82.6916	7.5145	48.7518	44.1685	24.6521	7.48685	46.3203	44.3578	34.2522
	302	35.5924	55.8034	59.9492	29.0915	8.51811	38.654	36.8362	12.1911	8.09483	40.4804	36.5868	12.8504			302	37.5647	86.2318	84.464	83.4561	7.76809	49.3298	44.2204	25.528	7.73891	46.6363	44.8529	34.9401
	304	35.7395	55.8072	59.5933	28.2925	8.58635	38.8311	36.5434	12.0441	8.05253	41.2014	37.2363	12.7602			304	38.9601	86.3011	84.6953	82.5558	8.05228	49.2269	44.4999	25.4138	7.75017	47.3714	45.3361	34.6667
	306	36.6338	55.7798	60.3739	29.2522	8.61772	38.9275	37.2619	12.1645	8.08074	41.2665	37.4254	12.8984			306	40.6763	86.2443	85.014	83.4749	8.14151	49.6207	44.8606	25.5378	8.15695	47.4916	46.0444	35.8226
	308	36.68	57.0485	61.232	28.6774	8.95129	39.6248	37.5706	12.2662	8.3612	41.7847	37.7984	13.0152			308	41.7001	86.8045	85.3847	83.0897	8.45215	50.1519	44.4869	25.466	8.07849	47.9927	46.0701	34.7772
	310	36.6494	57.298	60.9929	28.9719	8.9848	39.735	37.5059	12.3261	8.63349	42.4294	38.0531	13.2295			310	43.1307	87.2124	86.0449	84.0052	8.66639	50.2803	45.1777	26.3839	8.24206	48.4381	46.1346	35.5199
	312	28.308	56.7555	61.4808	29.0379	5.61956	39.6792	37.5512	12.2025	5.40318	42.7574	38.4163	12.9182			312	42.7709	87.3432	86.2116	83.4237	4.32521	50.9707	45.1662	25.964	4.55675	48.597	46.6459	35.0431
	314	28.376	58.2174	61.6671	29.6144	5.86322	39.4343	38.0275	12.4832	5.60041	42.7392	38.1809	13.1747			314	44.5707	87.6363	86.816	84.2089	4.42645	51.2177	45.4312	26.5258	4.71776	49.4541	46.6609	35.5444
	316	28.8575	58.894	62.2362	29.3719	6.10359	40.0732	38.4138	12.4179	6.00699	42.8954	38.6841	13.2347			316	45.9361	87.7823	87.0629	84.0773	4.76326	51.7446	45.6974	26.9531	4.8994	49.3952	46.9267	35.0277
	318	29.4206	60.1791	61.9837	30.0575	6.42303	40.1651	38.2515	12.6374	6.23825	42.3893	39.3691	13.4263			318	47.7898	88.7508	87.9243	85.426	5.00421	51.6679	46.3873	27.8302	5.16724	49.9102	47.4689	36.1099
	320	29.6843	60.6411	62.2591	29.8148	6.70506	40.2193	38.8373	12.6038	6.62609	43.1547	38.7365	13.2536			320	49.6363	88.8988	88.0504	85.3051	5.23123	51.8503	46.1018	27.7062	5.26306	49.7747	47.692	35.5742
	322	29.9911	60.7461	63.0324	30.6993	6.98788	40.1096	38.5313	12.9767	6.70389	42.6681	39.5069	13.6509			322	51.0457	88.9137	88.2689	86.6618	5.4808	52.3347	46.6606	28.6679	5.52865	50.4218	46.9719	36.1556
	324	30.1355	61.1414	63.0415	30.17	7.30899	40.3964	38.6214	12.8991	6.99723	42.8394	38.7313	13.3705			324	52.213	89.1753	88.7241	85.8531	5.79821	52.4351	46.7181	29.0679	5.88927	50.8676	48.2634	36.5054
	326	30.4567	57.9869	60.2681	30.6212	7.67166	38.9521	36.2497	13.1735	7.19153	40.4681	36.9343	13.7067			326	53.6923	87.9292	87.0253	86.5633	5.93989	49.836	44.4666	29.9451	6.17183	49.2312	46.4872	36.7476
	328	30.8133	57.414	59.3654	30.4747	8.05277	38.8397	35.6803	13.1573	7.35459	39.3148	36.5878	13.6155			328	55.0657	86.2622	85.9499	85.9277	6.20196	49.9519	44.7161	29.8328	6.27148	48.8081	46.9474	36.0417
	330	30.9955	59.1268	60.4598	31.1425	8.39284	39.468	36.6606	13.2811	7.69964	40.2707	37.6631	13.9498			330	56.2326	86.3306	86.4328	86.7149	6.39772	49.5766	44.948	30.4032	6.58833	48.6467	47.0057	36.5898
	332	31.5163	60.3458	62.45	30.8584	8.59497	40.327	37.9539	13.1987	7.79724	41.674	38.786	13.539			332	57.7778	87.2333	87.6475	85.8558	6.70484	50.5074	45.0262	30.4269	7.00654	49.5237	47.0436	35.8805
	334	30.9045	61.7597	63.2591	31.0032	8.85939	40.5574	38.2048	13.3812	8.02982	43.1483	38.5193	13.8149			334	58.7823	88.2246	88.3411	86.5461	6.8964	51.693	46.4887	31.0329	7.15841	50.3201	48.6996	36.3936
	336	32.9008	62.421	64.1891	28.9705	8.58588	40.8278	38.1917	11.9812	8.24495	43.4758	39.1765	12.4709			336	61.307	88.6981	88.4191	85.9222	6.34511	51.929	45.9729	28.7958	6.99504	50.4714	48.1763	32.1638
	338	32.2194	63.5916	64.9068	29.0433	8.82708	41.9219	39.8347	12.0612	8.39637	44.2906	40.376	12.7743			338	62.0467	88.8402	88.8795	87.9767	6.49279	52.5293	47.0193	29.2914	6.76012	52.1563	49.1357	33.0277
	340	32.5831	63.6222	64.5597	29.5637	8.96217	42.1936	39.9294	11.7878	8.81604	44.7247	39.9308	12.8259			340	63.1936	88.9592	88.6039	86.0005	6.52061	52.4816	47.4789	28.6046	6.61383	52.7048	49.8026	32.2453
	342	32.641	64.5032	64.8208	30.2742	9.22247	42.7169	40.5644	11.9114	9.07979	44.9353	40.567	12.9078			342	64.2318	89.1179	89.039	85.9773	6.66028	52.9035	48.1947	28.7517	6.6982	52.7446	50.0214	32.426
	344	33.7227	64.6741	65.292	30.547	9.54984	43.0692	41.3819	12.0262	9.12275	44.7377	41.3219	12.8295			344	65.2074	89.0875	88.8338	84.2749	6.68246	53.4148	47.53	28.6227	6.86634	53.5727	49.761	31.4722
	346	34.4939	65.1732	65.7554	31.4734	9.88432	43.3782	41.5311	12.3042	9.74949	45.1821	41.8121	13.25			346	66.5027	89.233	89.11	84.9553	6.79395	53.3733	48.2451	29.0587	6.73526	53.6751	50.6825	32.0705
	348	35.0827	65.661	66.359	31.4769	10.153	43.9474	42.5946	12.2809	9.94963	46.0546	42.3975	13.1105			348	67.4711	89.1101	89.5401	84.7338	6.96632	54.264	48.7187	29.074	6.88019	53.8856	51.098	31.6892
	350	35.4279	66.3477	66.5432	32.3718	10.5263	43.5226	42.5285	12.7399	10.3323	46.455	42.4565	13.4039			350	68.3207	89.7602	90.0495	85.8354	7.08007	53.5534	48.8736	29.6272	7.11834	54.8888	51.568	31.8645
	352	36.1665	66.6974	67.0496	32.2677	10.7702	43.9654	43.1042	12.6436	10.437	46.6651	42.1844	13.1519			352	69.0136	89.646	89.9737	84.9856	7.12431	54.1378	49.3398	30.0222	7.2807	54.4207	51.7711	31.7785
	354	36.3364	66.5051	66.7842	33.1487	11.1777	43.4709	42.6671	12.9793	10.7147	46.5357	42.1851	13.5226			354	69.7553	89.8415	90.343	86.0975	7.07755	54.2824	49.7127	30.3013	7.29195	55.1837	51.7889	32.4525
	356	36.4036	67.3443	67.2523	32.8522	11.4824	43.5207	42.1733	12.9278	10.9187	46.4572	41.7619	13.3082			356	70.5749	90.3803	90.2004	85.4645	6.88707	54.5182	48.9511	30.2975	7.41873	55.5818	51.8785	31.4585
	358	37.1274	68.0777	66.5803	33.8976	11.8506	44.1123	42.7016	13.0077	11.0922	46.752	42.7227	13.5781			358	71.4173	90.4485	90.9651	86.2807	7.2332	54.7725	49.029	30.4657	7.63319	54.9828	51.6461	32.2027
	360	39.3702	67.8535	67.6327	33.7702	12.0025	44.6626	42.5693	13.1758	10.4476	47.2434	42.9956	13.2928			360	73.9738	90.489	91.113	85.3924	8.46001	55.1134	49.3894	29.8102	9.34882	55.7262	51.9749	31.6238
	362	38.5093	68.9461	67.278	34.7109	11.7784	43.9008	42.6401	13.4037	10.5159	47.2692	42.9942	13.5876			362	74.0583	90.669	91.2001	86.1739	8.39037	55.1487	49.756	30.8311	9.26722	56.29	51.741	31.9519
	364	40.9776	68.8959	67.7324	34.9774	14.1645	43.0157	42.6661	13.4797	11.9796	47.9012	43.1338	13.3235			364	75.048	91.2384	91.5748	85.6089	8.84263	55.1669	50.6641	30.509	10.6962	56.3164	52.4066	31.1449
	366	29.8068	69.3059	67.4574	35.7389	7.31922	43.6583	42.6866	13.3491	6.46123	48.1567	43.3261	13.5905			366	70.8221	90.9519	91.3611	87.1254	4.60951	55.462	50.1903	30.992	5.33316	56.7792	52.2171	31.3126
	368	31.1751	69.7143	67.3948	35.724	7.70982	44.567	42.3694	13.676	6.67178	48.0929	43.6481	13.6333			368	71.6972	91.2058	91.765	86.219	4.54977	55.6115	50.5213	30.6684	5.51443	58.0089	52.8459	30.2769
	370	32.0872	69.7921	67.7943	36.4663	7.92401	44.4384	42.0287	13.8206	6.8954	49.0012	43.6493	13.7355			370	72.6127	91.6515	91.5702	87.3742	4.60283	56.3214	51.0717	31.056	5.63554	57.7952	52.4029	30.712
	372	33.2263	70.8014	66.8337	36.603	8.05143	44.1285	43.0223	13.8636	7.29146	47.8576	43.3524	13.5396			372	73.9337	91.9107	91.7919	86.6327	4.83741	56.4473	50.733	30.6492	5.79862	57.9129	52.2183	29.8825
	374	33.98	70.6996	68.311	37.3989	8.45782	44.8464	42.7732	13.8096	7.51715	49.6921	43.9522	13.9431			374	75.6049	92.0376	92.2345	87.4565	4.80604	56.0176	50.2676	31.1275	5.8415	58.6581	52.8638	29.6744
	376	34.707	71.8128	67.2344	37.361	8.33716	44.9513	43.1157	13.9301	7.81119	49.3775	43.8157	13.6802			376	76.4715	91.9904	91.9641	86.5081	4.97315	56.0756	50.8531	30.3906	6.01434	58.9183	53.0799	28.0918
	378	35.3456	71.7575	67.8478	38.1919	8.87852	44.9804	43.856	14.1806	8.06668	49.5169	44.0323	13.8487			378	77.3858	92.0675	92.0821	86.9375	4.8564	56.6564	50.9308	30.4386	6.00397	59.066	52.9656	28.1373
	380	36.6102	71.806	67.5581	38.3897	8.97798	44.977	43.9871	13.9636	8.27859	49.0943	43.887	13.567			380	77.4244	92.0474	92.0585	86.3724	5.083	56.822	50.9938	29.2109	6.13156	59.1262	52.4037	27.1315
	382	37.0854	72.6405	67.9739	38.6383	9.37626	45.6512	43.8878	14.2332	8.34025	49.939	44.721	13.7878			382	78.4616	92.2877	92.1116	87.0066	5.21234	56.429	51.3475	29.1567	6.34869	59.3742	52.2866	26.6042
	384	38.1489	73.0961	68.3759	38.7336	9.6366	45.0837	43.9253	14.2307	8.62955	50.1234	45.2893	13.5274			384	78.892	92.4763	92.4075	85.6551	5.34858	57.5139	51.6632	28.265	6.29927	59.7262	52.2625	25.7915
	386	38.8865	73.7403	68.5613	39.7432	9.94105	45.7238	44.1192	14.5008	8.92242	50.1598	44.9172	13.5853			386	79.3612	92.7688	91.4796	86.1106	5.23818	57.0276	52.3215	28.0755	6.39033	59.8702	52.4101	25.2967
	388	39.9934	74.329	67.6228	37.4609	10.2877	45.6197	44.1185	12.4305	9.0092	50.8171	46.1004	12.2997			388	80.4017	92.7425	92.1328	84.2307	5.58512	57.4851	52.1216	23.0572	6.78483	60.0697	52.4492	18.5578
	390	41.1169	74.7554	67.7644	38.1808	10.4133	46.0408	44.6462	12.5194	9.23942	50.831	45.0655	12.5562			390	81.2006	92.6603	92.4056	85.7049	5.51745	57.2537	52.1656	22.9029	6.83839	60.2229	51.9656	18.4949
	392	42.0548	74.466	67.6048	38.7989	10.596	46.8144	44.5005	12.211	9.32377	50.9506	45.9489	12.475			392	81.9562	92.9623	92.3939	83.968	5.56666	57.8591	51.984	22.0139	7.14672	60.414	52.1334	17.9973
	394	43.7169	74.8791	67.8476	39.627	10.6467	46.0852	44.5843	12.3926	9.79923	51.127	45.1048	12.6139			394	82.7169	92.6861	92.276	82.8177	5.79906	57.4839	51.5868	21.8987	7.25986	60.6171	51.843	17.9252
	396	44.5152	73.893	67.4853	39.8627	11.181	45.5729	44.9307	12.1057	9.97557	51.1792	45.3297	12.3737			396	83.3539	92.7612	92.4064	81.5384	5.9282	58.418	51.0209	21.0872	7.44553	59.9326	51.657	17.18
	398	45.2582	75.2398	67.9661	41.1984	11.2826	46.1181	45.5907	12.7072	10.1702	51.1283	45.1578	12.545			398	84.04	92.636	92.3355	82.4509	5.94154	58.6345	51.1964	20.9327	7.32048	60.7124	51.0337	17.1312
	400	46.5049	69.3672	62.9984	41.5197	11.466	40.0649	37.4882	12.3828	10.5568	42.0715	39.3044	12.4929			400	84.9296	89.6528	88.2018	82.3846	6.14615	54.6994	47.3808	20.6531	7.67049	56.8758	43.8466	17.0114
	402	47.5688	69.0549	62.3193	42.1696	11.6353	39.9274	37.4976	12.7537	10.4962	42.6201	40.1401	12.6659			402	85.4285	89.3291	87.9061	83.7698	6.17252	53.6374	46.9677	20.9842	7.80254	56.4308	42.6907	17.3699
	404	48.9699	70.1502	63.9448	42.1128	11.7617	40.341	38.3588	12.6088	10.705	43.3615	39.7334	12.5172			404	86.3259	88.7674	88.4189	82.6196	6.29112	53.3728	47.3161	21.0217	7.94146	56.5776	42.6397	17.4109
	406	50.1176	72.6844	64.6872	43.4359	11.9854	40.8271	39.4613	12.9793	11.0168	43.5249	43.1752	12.792			406	86.9	90.1088	89.3764	83.6796	6.35746	54.9367	48.2563	21.1253	8.03704	57.8055	44.2484	17.7037
	408	50.8427	73.3573	65.3948	43.8122	12.3808	40.9405	39.9763	12.8971	11.1785	43.9726	43.2053	12.5027			408	87.0578	90.0733	88.8739	83.4008	6.46365	55.2833	49.2427	21.1949	8.11363	57.6071	43.9691	17.4275
	410	52.1541	73.7761	66.0435	44.5033	12.7527	42.0646	41.0703	13.0706	11.2935	44.9588	44.9193	12.8601			410	87.726	90.3689	89.6371	83.7937	6.39828	55.7557	50.0674	21.7906	8.32203	58.0405	45.0212	17.7295
	412	52.8539	74.7285	66.8192	44.7574	12.9204	43.1448	41.9832	12.8664	11.6291	45.8452	46.0589	12.6648			412	88.0795	90.3738	89.6351	83.7086	6.63967	56.2334	50.4893	21.5356	8.5348	58.4558	45.6818	17.213
	414	53.8713	75.469	66.439	45.6463	13.2102	43.0732	42.6022	13.2128	11.8485	46.4342	46.5434	13.0475			414	88.0091	90.5278	89.85	84.6949	6.68635	56.2693	50.7899	21.9516	8.66706	58.5879	45.6037	17.6606
	416	54.9712	75.5712	67.4647	45.7139	13.4668	43.4725	43.6056	12.9788	12.0602	47.0859	47.7483	12.9871			416	88.6187	90.5264	89.6132	84.1692	6.89947	56.76	51.0221	22.0104	8.69631	58.6588	46.0754	17.4959
	418	55.9931	76.2323	67.6875	46.852	13.5074	44.1087	43.898	13.2386	12.1212	47.3693	48.6263	13.1121			418	88.6168	90.6786	89.7745	85.593	6.87608	56.8219	51.7939	22.6142	8.82116	59.5348	46.3931	17.7866
	420	56.4624	76.9052	67.1959	46.5767	14.2211	44.0921	43.7686	12.9401	12.3822	48.0005	48.7762	12.9266			420	88.7423	90.559	89.8293	84.9818	7.0798	57.3469	51.8802	22.7204	9.1696	59.7177	46.8902	17.8501
	422	57.036	76.3422	67.985	47.8178	14.3433	45.0167	44.8484	13.3816	12.3653	48.6267	49.573	13.2833			422	88.7233	90.283	89.661	85.6007	7.06975	57.5376	51.9707	22.8811	9.29381	59.3798	47.4082	17.9245
	424	58.2867	77.0707	68.0452	47.9344	14.7658	44.6706	44.0098	13.1397	12.9031	49.1512	49.5292	13.2557			424	88.8556	90.8816	89.8441	84.9936	7.38134	57.3959	52.0642	22.6868	9.34311	60.3637	48.4289	17.8373
	426	58.6814	78.1378	68.501	48.5912	15.2606	45.2136	45.5751	13.2524	13.0449	49.2705	51.151	13.4954			426	88.6466	90.8452	90.0279	85.484	7.48286	57.2306	52.1841	23.3845	9.74507	60.7336	48.6486	18.1427
	428	59.2658	78.2445	68.808	48.7974	15.5611	45.0234	45.3616	13.2622	13.0208	49.4041	51.4957	13.2357			428	88.3846	90.844	89.7028	85.3242	7.34835	57.7308	52.9673	23.185	9.87019	61.1241	48.9551	18.1638
	430	59.9221	79.5859	70.2233	49.7031	15.546	45.8772	46.9797	13.5308	13.2523	50.6121	52.4935	13.4916			430	88.2936	90.5752	89.942	85.3294	7.40804	58.8244	53.6077	22.9288	9.67976	62.1883	50.2908	18.3248
	432	60.3216	79.6623	69.9935	49.6184	16.1947	46.6579	46.813	13.1164	13.3005	51.2256	53.8123	13.2989			432	87.9927	92.3224	91.1763	84.6528	7.81621	59.27	54.8026	22.3946	10.011	62.7034	50.3115	18.0869
	434	64.6274	80.3329	69.8068	50.5059	17.1634	46.1565	46.7304	13.3981	14.6631	50.8241	53.8976	13.4465			434	89.203	90.6791	89.9895	85.016	8.70192	58.8609	53.5239	23.1972	10.3249	61.9501	50.1762	18.5073
	436	65.3773	80.1888	69.8932	50.3618	17.1946	47.4026	46.8499	13.1632	14.7713	51.2833	54.5748	12.984			436	88.2903	91.2121	90.1967	84.7275	8.75732	59.1225	54.1202	22.6963	10.8337	62.1205	50.28	18.0846
	438	60.1143	78.9677	68.903	51.1112	10.435	46.322	46.7275	13.2294	8.61019	51.5661	54.9653	13.4459			438	74.1844	90.6716	89.9965	85.0537	4.75431	59.1519	54.5397	22.7169	6.69946	62.384	50.8299	18.3386
	440	61.1315	80.9854	69.8866	51.2131	10.7028	46.9137	46.8811	13.0341	8.82588	52.1098	54.9404	13.2015			440	74.7297	91.226	90.4799	83.8419	4.9855	59.9594	54.6264	22.6213	6.77284	63.1032	51.1718	18.0996
	442	61.7739	81.4032	70.0641	52.2174	11.0727	46.9154	45.6736	13.1307	9.02187	51.664	55.7605	13.4061			442	75.7136	91.1367	90.0367	84.5764	5.09931	60.4099	54.7844	22.5877	6.67556	63.3466	51.672	18.4581
	444	62.5388	81.4106	69.8053	52.2046	11.3316	47.3785	47.3159	12.9146	9.17538	52.034	56.1187	13.2574			444	77.13	91.2782	89.9166	83.1606	5.33123	60.0241	55.1847	21.9984	7.0406	63.6092	51.9984	18.2938
	446	63.0552	81.2217	69.3708	52.8457	11.5954	46.8584	47.2907	12.9935	9.51934	51.1485	56.6048	13.2713			446	77.4041	91.5444	90.3853	83.9042	5.33867	60.2959	55.7604	22.063	7.11008	63.8889	52.8946	18.5335
	448	63.2009	81.2153	69.4292	52.9055	11.978	47.4293	47.5209	12.9364	9.70812	52.0523	56.8237	12.8074			448	78.1322	91.5647	89.9812	82.9959	5.55142	60.4197	56.2653	21.7529	7.29978	64.1756	53.0023	18.2808
	450	63.962	82.4309	68.9718	53.6253	12.0911	47.8226	47.7265	12.9272	9.66026	53.0857	57.0747	13.014			450	78.9087	91.5636	90.2663	83.4634	5.52049	61.0541	56.3265	21.9641	7.23131	64.0524	52.9264	18.6571
	452	64.4814	82.0994	69.1063	53.3628	12.4353	47.3633	48.1172	12.6726	9.94694	52.5558	57.9284	12.6834			452	79.2286	91.8361	90.1249	82.0207	5.60081	61.0645	56.7884	21.7148	7.50624	64.6238	53.0562	18.5426

## Sheet: Fig. 7B
	2.1 SOX10 KO MeWo														4.11 SOX10 KO MeWo
Hours	50 nM Tram				50 nM Tram + 2µM OPN-9652				50 nM Tram + 2µM OPN-9643					Hours	50 nM Tram				50 nM Tram + 2µM OPN-9652				50 nM Tram + 2µM OPN-9643
0	10.9173	10.5112	10.0927	10.2034	10.107	11.379	11.4344	10.4534	9.83382	10.5922	10.5062	9.72559		0	10.2932	11.1988	10.9901	10.1847	10.2972	10.8419	11.0953	11.077	9.53565	10.4772	10.2062	9.39392
2	11.2644	10.8772	10.3905	10.6761	10.3792	11.6722	11.8721	10.6269	10.0008	10.8432	10.8622	9.99536		2	11.0473	12.0362	11.6813	10.73	10.9688	11.3875	11.7653	11.6843	9.95249	11.0113	10.7609	10.0126
4	11.5076	11.0748	10.6797	10.9288	10.571	11.8799	11.995	10.742	10.4017	10.8926	10.8758	10.2084		4	11.4373	12.4744	12.1196	11.217	11.3559	12.0145	12.0659	12.1429	10.38	11.4134	11.04	10.3327
6	11.7516	11.4626	10.9725	11.219	10.9096	12.0434	12.2517	10.9419	10.5888	11.153	11.1636	10.4432		6	11.9432	13.0397	12.8127	11.738	11.7826	12.5266	12.5348	12.4736	10.6702	11.7393	11.4726	10.807
8	12.1583	11.7579	11.297	11.488	11.1609	12.35	12.5558	11.1408	10.833	11.3292	11.2333	10.6703		8	12.3056	13.4317	13.1612	12.0957	12.0144	12.8643	12.7223	12.7389	10.8908	12.0548	11.5717	11.1921
10	12.3725	11.9762	11.5641	11.7595	11.318	12.648	12.7895	11.4506	11.0593	11.4288	11.4634	10.9447		10	12.5717	13.7382	13.425	12.4612	12.1145	12.9162	12.8065	12.8115	11.1686	12.1398	11.8742	11.3938
12	12.7077	12.2395	11.8557	11.9096	11.5859	12.8557	12.9933	11.6997	11.2657	11.6861	11.7749	11.104		12	12.7313	14.0453	13.6314	12.6067	12.1378	12.8981	12.9156	12.9594	11.1105	12.1806	11.9368	11.4723
14	12.9908	12.6045	12.1701	12.3818	11.9296	13.1528	13.2434	12.003	11.5696	11.9952	12.0527	11.3621		14	13.1093	14.2947	13.9749	12.9186	12.2265	12.9774	12.9518	13.0674	11.3047	12.3535	11.951	11.6185
16	13.4539	13.0168	12.686	12.6727	12.2731	13.5404	13.6523	12.4529	11.7573	12.3941	12.5042	11.7557		16	13.429	14.7493	14.3171	13.2352	12.282	12.9731	13.0791	13.1789	11.3275	12.4195	12.0354	11.7082
18	14.0192	13.5132	13.1593	13.2169	12.7003	14.1261	13.9943	12.862	12.1906	12.6598	12.9318	12.1817		18	13.8922	15.0512	14.6788	13.7275	12.3749	13.2117	13.0594	13.3146	11.4465	12.5744	12.2255	11.9677
20	14.6903	14.313	13.8316	13.8405	13.2427	14.6206	14.5489	13.3584	12.6627	13.123	13.4321	12.7452		20	14.4263	15.4551	15.2875	14.2588	12.6901	13.55	13.2799	13.663	11.756	12.848	12.489	12.1031
22	15.407	14.9407	14.4822	14.3515	13.8416	15.2051	15.2817	13.9669	13.2769	13.8055	14.0017	13.3349		22	15.0611	16.1298	15.8981	15.0383	13.0384	13.7614	13.7924	14.0254	12.0606	13.1547	12.6384	12.3944
24	16.2707	15.7261	15.2126	15.204	14.4163	15.7484	15.8375	14.6044	13.7883	14.0668	14.5362	13.7462		24	15.6999	16.9455	16.4245	15.7234	13.2579	14.151	14.2011	14.3151	12.4657	13.4286	13.1046	12.7874
26	17.1436	16.7067	16.1152	16.0735	14.9254	16.5724	16.4052	15.3349	14.3405	14.5851	15.2606	14.3842		26	16.3623	17.7568	17.4563	16.2996	13.5231	14.5026	14.3458	14.5672	12.5164	13.8138	13.3224	12.9322
28	17.9864	17.3712	16.9319	16.8877	15.3462	17.2028	17.0228	15.7724	14.794	15.2367	15.6478	14.69		28	17.048	18.3595	18.0805	16.8947	13.6985	14.7269	14.5319	14.821	12.7542	13.8999	13.4973	13.1745
30	18.7736	18.2521	17.7886	17.6382	15.9739	17.6951	17.4859	16.3059	15.2509	15.9555	16.272	15.2197		30	17.5357	19.0506	18.9476	17.6924	14.0023	15.012	14.9203	15.0445	13.0293	14.2023	13.6579	13.4592
32	19.6736	19.0555	18.4666	18.4026	16.3384	18.0775	17.9236	16.6004	15.7152	16.0687	16.7868	15.6595		32	18.1817	19.7483	19.4648	18.4743	14.2335	15.2137	15.204	15.3799	13.0756	14.4463	14.064	13.7064
34	20.3094	19.7632	19.1603	19.207	16.7141	18.5255	18.2568	17.0555	16.2127	16.4555	17.1077	15.9917		34	18.8869	20.5884	20.4006	19.0416	14.4176	15.4335	15.3594	15.5228	13.2492	14.6855	14.2508	13.8508
36	21.1487	20.4639	19.8664	19.9393	17.194	18.7372	18.4525	17.4186	16.4656	16.9049	17.3917	16.335		36	19.5491	21.1459	20.913	19.8455	14.6053	15.6654	15.6365	15.8055	13.5632	14.8534	14.4072	14.0596
38	21.8902	21.1246	20.4297	20.5921	17.5519	19.1825	18.8332	17.584	16.7963	17.1726	17.9537	16.5945		38	20.2162	21.9301	21.5978	20.3813	14.8107	15.8648	15.9027	16.0185	13.5792	14.9786	14.5816	14.1716
40	22.4624	21.8636	21.1353	21.2729	17.9399	19.3739	19.2357	17.9344	17.2141	17.4769	18.2002	16.9145		40	20.7131	22.6335	22.1798	20.8822	14.9747	15.9046	15.9109	16.246	13.8619	15.0973	14.7083	14.33
42	23.1696	22.5285	21.6927	21.9126	18.167	19.4678	19.4188	17.9474	17.4356	17.643	18.5399	17.1924		42	21.0178	23.2212	22.7629	21.6934	15.0483	16.1347	16.0233	16.3923	13.8834	15.2469	14.8648	14.4707
44	23.7248	23.0105	22.2621	22.443	18.4622	19.7532	19.7974	18.2445	17.592	17.8466	18.6318	17.3763		44	21.67	23.8043	23.1933	22.0665	15.2096	16.3327	16.299	16.4232	14.0168	15.3038	15.167	14.5387
46	24.4263	23.6054	22.8217	22.9286	18.66	19.9971	19.8839	18.3628	17.8614	18.2882	18.8345	17.5339		46	22.3198	24.5933	23.9766	22.5618	15.2928	16.4429	16.449	16.6638	14.0862	15.4491	15.2263	14.6956
48	24.9914	24.2286	23.3065	23.4091	18.813	20.0846	20.0077	18.561	17.8988	18.2433	18.9462	17.5714		48	22.8521	25.1973	24.6387	23.1935	15.3491	16.5294	16.5544	16.8009	14.1361	15.4203	15.3629	14.8081
50	25.3929	24.7266	23.764	23.9476	19.0784	20.1259	20.1529	18.6101	18.266	18.538	19.1798	17.831		50	23.3857	25.6788	25.063	23.6669	15.4115	16.618	16.7055	16.8791	14.1651	15.5779	15.6732	14.8953
52	26.0801	25.3114	24.3084	24.2667	19.2019	20.4865	20.3614	18.7038	18.2424	18.7106	19.3552	17.9731		52	24.0289	26.4716	25.6485	24.4238	15.4757	16.6507	16.9016	17.0647	14.1811	15.6549	15.6035	14.9579
54	26.5458	25.9154	24.7955	24.9206	19.3544	20.5988	20.3664	18.6907	18.2934	18.9165	19.5202	18.2843		54	24.6685	26.9779	26.2069	24.9874	15.6072	16.7695	17.1035	17.1702	14.182	15.6483	15.7152	15.0644
56	27.1956	26.5009	25.3514	25.4155	19.5899	20.7492	20.3796	18.7085	18.4646	18.8791	19.5083	18.2256		56	25.3121	27.6769	26.9394	25.6502	15.6498	16.9079	17.2794	17.3688	14.2909	15.6391	15.8694	15.1552
58	27.6595	27.0167	25.8609	25.8939	19.421	20.6683	20.4602	18.79	18.4887	18.8064	19.8055	18.2468		58	25.7268	28.4498	27.6196	26.0968	15.6043	16.9654	17.3139	17.2587	14.286	15.8879	15.8587	15.2622
60	28.2994	27.6001	26.3816	26.3775	19.5515	20.5817	20.4258	18.6734	18.6648	19.2493	19.6963	18.3548		60	26.344	29.1169	28.2337	26.8007	15.6239	17.1819	17.5442	17.5422	14.2965	15.87	16.1103	15.4149
62	28.7848	28.0755	26.883	26.9708	19.3417	20.6277	20.346	18.8139	18.5347	18.9193	19.5687	18.2567		62	27.0216	29.9384	28.9138	27.3706	15.6208	17.1495	17.5318	17.6206	14.3158	15.9186	16.062	15.4373
64	29.2718	28.7272	27.655	27.4318	19.5515	20.5786	20.1928	18.5933	18.4759	19.0268	19.7804	18.0991		64	27.5626	30.5977	29.6655	28.1454	15.9344	17.299	17.8132	17.7812	14.299	16.0629	16.2257	15.6051
66	29.9079	29.3013	28.2099	28.1367	19.1997	20.7242	20.2123	18.5144	18.3828	18.8666	19.7184	17.9539		66	28.1702	31.3697	30.3934	28.7433	16.0123	17.3559	17.9717	17.9645	14.3441	16.1939	16.124	15.4867
68	30.5175	30.2003	28.6303	28.6365	18.8773	20.7007	20.1459	18.2535	18.112	18.6659	19.4451	17.9486		68	28.6787	32.127	31.4049	29.2143	15.937	17.5939	18.1511	18.0946	14.5009	16.3525	16.3711	15.6175
70	31.0557	30.7077	29.2821	29.319	18.6357	20.3328	20.1263	18.1866	17.9471	18.734	19.2116	17.6371		70	29.1505	32.5961	31.9434	30.1713	16.0012	17.6708	18.1836	18.0727	14.5257	16.2795	16.4002	15.6951
72	31.6198	31.3344	29.8937	29.8882	18.5247	20.4595	19.8621	17.8372	17.5404	18.3858	19.2569	17.4243		72	29.892	33.2963	32.557	30.6511	16.2418	17.7116	18.3627	18.1958	14.523	16.3976	16.5379	15.9411
74	32.37	32.1298	30.6707	30.7339	18.1452	20.3123	19.7626	17.5421	17.3419	18.2706	18.9651	17.1162		74	30.7819	34.1663	33.2089	31.4887	16.2962	17.8047	18.6076	18.2202	14.4621	16.3608	16.5786	15.8273
76	32.9196	32.8377	31.3165	31.4227	17.8567	19.8384	19.429	17.4109	16.9723	18.275	18.5642	16.7028		76	31.2904	34.8331	34.0221	32.2263	16.3426	17.9602	18.6259	18.4617	14.5588	16.4413	16.4286	15.9493
78	34.5925	34.0983	32.0759	31.3622	13.386	15.559	15.4913	13.192	12.981	13.6685	14.2057	13.2461		78	31.5061	35.1231	34.1541	31.3686	15.9765	18.1506	18.9602	17.578	12.2668	14.4493	15.4961	13.727
80	35.2423	35.0393	32.9266	32.035	13.0129	15.0602	15.4648	13.2125	12.7002	13.3834	13.5515	13.0682		80	31.6434	35.6473	34.4742	31.2485	15.6763	18.1039	18.875	17.5327	11.9939	14.1471	14.8161	13.7205
82	35.9788	35.9336	33.8261	32.7139	12.9739	14.9875	15.4025	12.9336	12.4892	12.8186	13.3211	12.8692		82	32.203	36.1282	35.0542	31.5018	15.5608	17.7423	18.6619	17.2635	11.8057	13.8039	14.6488	13.5735
84	36.9103	37.02	34.8404	33.5192	12.8483	14.7748	15.2363	12.8192	12.5015	13.2395	13.1364	12.6297		84	32.9787	36.9343	36.0266	32.1756	14.9075	17.4444	18.3378	16.8596	11.6216	13.8106	14.5796	13.5047
86	38.0818	38.0859	35.7798	34.1943	12.8482	14.5754	15.2271	12.8077	12.5719	13.0516	13.2478	12.6004		86	34.0329	37.7282	36.7572	32.8799	14.8013	17.3483	18.1116	16.8194	11.4817	13.534	14.5366	13.45
88	39.0275	38.8752	36.559	34.9897	12.7683	14.3682	15.1105	12.7136	12.3588	12.7463	12.9735	12.723		88	34.8647	38.6102	37.613	33.4587	14.5105	17.1494	18.1159	16.5978	11.4273	13.4571	14.2336	13.4611
90	39.952	39.8215	37.4511	36.0483	12.5825	14.4927	15.1651	12.5243	12.2953	13.0496	13.1935	12.5923		90	35.6041	39.4039	38.7061	34.2629	14.386	16.8932	17.941	16.2681	11.272	13.191	14.2029	13.2924
92	40.5972	40.9272	38.2663	36.7435	12.8653	14.4809	14.9907	12.5624	12.2509	12.9879	12.8663	12.4742		92	36.2516	40.5337	39.5203	34.7066	14.3679	16.7227	17.5705	16.3509	11.2271	13.3896	14.1113	13.2455
94	41.6286	41.7625	39.1124	37.6337	12.5977	14.4757	15.0467	12.4992	12.3038	12.7379	13.0696	12.4461		94	37.1775	41.2565	40.4955	35.523	14.1329	16.4564	17.3152	16.0855	11.1645	13.0891	13.969	13.2239
96	42.5163	42.7919	40.1878	38.5326	12.6856	14.5081	14.9269	12.592	12.0367	12.742	13.026	12.4645		96	38.0377	42.3511	41.2825	36.4172	14.054	16.2907	17.1538	15.8203	11.2283	12.9419	14.1189	13.2803
98	43.535	43.7159	41.1504	39.3012	12.4985	14.3413	14.9387	12.4969	11.9333	12.7136	12.6668	12.3661		98	39.0045	43.5642	42.2279	37.4091	14.0395	16.1869	17.1027	15.7803	11.0822	13.1978	13.8916	13.1689
100	44.6048	44.7022	41.8353	40.1497	12.459	14.1495	14.7515	12.4455	11.9709	12.5261	12.7019	12.4652		100	40.2004	44.0861	43.3942	38.0843	14.079	15.9109	16.7946	15.5664	11.0144	13.0832	13.883	13.0855
102	45.4624	45.569	42.9557	40.8192	12.5435	14.176	14.7212	12.3972	12.0441	12.5044	12.6016	12.359		102	41.0704	44.9088	44.3599	39.0931	13.9446	15.7325	16.7327	15.5967	11.0381	12.914	13.7335	13.1106
104	46.5572	46.7269	44.1851	41.8366	12.3317	14.2133	14.9372	12.4788	11.9197	12.1939	12.6987	12.148		104	41.7419	46.1299	45.3186	39.7902	13.8759	15.8873	16.7104	15.553	10.9684	13.1568	13.7158	13.0485
106	47.5247	47.7812	45.0241	42.9165	12.5876	14.032	14.6527	12.4475	11.9444	12.6447	12.5353	12.4418		106	42.4869	47.4008	46.4591	40.6789	13.7768	15.9662	16.4225	15.5573	10.9916	12.9138	13.7774	13.0205
108	48.3455	48.6653	45.9948	43.6705	12.5973	14.0316	14.5942	12.4326	11.7896	12.2849	12.4537	12.367		108	43.5789	48.2751	47.5946	41.6602	13.6332	15.665	16.6369	15.4428	10.9227	12.8003	13.7449	12.8756
110	49.0733	49.6674	47.1388	44.6942	12.5611	14.111	14.4354	12.3376	11.8663	12.4026	12.4933	12.3165		110	44.6934	49.0986	48.4725	42.6331	13.6332	15.6413	16.6155	15.4446	10.8854	12.7967	13.6402	12.9388
112	50.4542	51.0415	48.2574	45.7573	12.3075	13.8576	14.5079	12.3354	11.7515	12.4954	12.5924	12.3408		112	45.367	50.2315	49.3449	43.5896	13.7801	15.6837	16.4858	15.3283	10.9031	13.2165	13.635	12.8859
114	51.478	52.123	49.0507	46.5675	12.4349	14.0243	14.3393	12.2013	11.8049	12.2144	12.547	12.1947		114	46.4575	50.8386	50.0882	44.0687	13.6512	15.7564	16.4901	15.3143	10.9448	12.9712	13.4622	12.7681
116	52.563	53.2856	50.2813	47.5384	12.2612	13.8976	14.4766	12.1544	11.7719	12.0209	12.4828	12.0442		116	47.4239	51.8939	51.0924	45.1311	13.7035	15.6282	16.642	15.3478	10.9348	12.9928	13.7012	12.8245
118	53.604	54.3377	51.5553	48.2644	12.1991	13.9566	14.4997	12.3392	11.6543	12.3702	12.5517	12.0905		118	48.4143	53.2107	52.1546	45.7815	13.6631	15.6425	16.523	15.1356	10.7144	12.8059	13.5859	12.7687
120	54.4735	55.5218	52.593	49.4732	12.3393	13.9772	14.5212	12.0996	11.5395	12.47	12.5756	12.1361		120	49.2021	53.8644	52.9218	46.6241	13.6048	15.5282	16.4766	15.2445	10.7814	13.0001	13.4501	12.6057
122	55.6353	56.4431	53.2265	50.4531	12.2979	13.9475	14.6733	12.3082	11.6606	12.1131	12.4314	12.0834		122	50.2895	55.2457	54.0593	47.8525	13.6837	15.4363	16.5408	15.2981	10.6921	12.9206	13.546	12.634
124	56.5232	57.3835	54.3858	51.2308	12.2853	14.0279	14.4762	12.2217	11.7166	12.4008	12.4647	12.0041		124	51.1747	55.7687	55.0792	48.5314	13.8733	15.3419	16.6009	15.2096	10.6729	13.0979	13.5793	12.6717
126	57.6644	58.6658	55.423	52.3219	12.1165	13.769	14.3234	12.1208	11.6187	12.3514	12.5384	12.0321		126	52.1828	56.5041	56.0591	49.3595	13.7346	15.473	16.3548	15.2712	10.6808	13.0223	13.5623	12.6017
128	58.7799	59.3529	56.6938	53.2138	12.0654	13.7746	14.4434	12.3457	11.5439	12.399	12.338	12.0358		128	52.8187	57.5381	56.9148	50.2794	13.7163	15.3648	16.6064	15.3174	10.5897	13.0759	13.3962	12.5987
130	59.4811	60.6033	57.4001	54.4019	12.2867	13.7383	14.3372	12.1897	11.6206	12.2296	12.5169	12.0373		130	53.7424	58.3987	57.6383	50.8575	13.6421	15.3312	16.3611	15.2055	10.7006	13.0915	13.7317	12.634
132	60.4691	61.6323	58.6986	55.2477	12.2957	13.9104	14.1659	12.1938	11.4788	12.2918	12.464	12.2311		132	54.1836	59.5561	58.7047	51.7169	13.5105	15.4163	16.6164	15.2398	10.762	13.0428	13.5486	12.6641
134	61.5405	62.7616	59.5101	56.1854	12.1541	13.7501	14.2426	12.0105	11.4498	12.208	12.3243	11.9961		134	55.1924	60.4047	59.546	52.4376	13.6301	15.3783	16.3251	15.1416	10.6006	12.9822	13.6247	12.6845
136	62.5015	63.5697	60.2366	56.8477	12.0719	13.707	14.4047	11.919	11.4315	12.4141	12.4508	11.9418		136	56.2737	61.2047	60.3137	53.021	13.809	15.1339	16.5365	15.3087	10.7291	12.8856	13.6296	12.668
138	63.3485	64.4447	61.3837	57.766	12.0913	13.7388	14.1957	12.0325	11.4997	12.2356	12.5786	12.0368		138	57.3239	62.2243	61.1755	54.3382	13.6718	15.257	16.5253	15.4262	10.5929	13.1409	13.693	12.5667
140	64.477	65.6301	62.1233	58.5979	12.1907	13.5517	14.148	12.0232	11.5263	11.9769	12.4194	11.9283		140	58.0111	63.0444	61.898	54.8755	13.5955	15.4426	16.6788	15.3501	10.518	13.2343	13.6385	12.5826
142	65.3546	66.4092	63.1835	59.3655	12.1382	13.6997	14.1914	12.2587	11.5169	12.394	12.1643	11.8892		142	58.7829	64.1077	62.475	55.6013	13.7233	15.388	16.635	15.4052	10.5982	12.8264	13.6899	12.5694
144	66.0475	67.3626	63.9179	60.1478	12.2755	13.9049	14.2165	11.9431	11.3714	12.4917	12.2898	11.9359		144	59.6209	64.68	63.7171	56.6451	13.6014	15.6033	16.7731	15.2738	10.5207	13.0548	13.9522	12.7119
146	67.1667	68.2205	65.0757	60.7858	12.5819	14.8084	16.0136	12.9254	11.6393	13.282	13.3683	12.5885		146	60.6372	65.2906	64.0893	56.8663	14.486	16.7941	17.5983	16.4791	11.3008	13.8514	14.4285	12.9834
148	67.5531	68.7862	65.5235	61.3258	12.513	14.5361	15.7019	12.6539	11.5981	13.3571	13.154	12.279		148	60.8845	66.1553	64.8729	57.6292	14.338	16.408	17.5617	16.1497	11.0019	13.6064	14.8438	12.7947
150	68.4413	69.4537	66.5258	62.1489	12.5128	14.6293	15.3004	12.5892	11.5966	13.1433	13.2693	12.4184		150	61.8412	67.2431	65.85	58.2142	14.0688	16.1618	17.4112	15.7213	10.9781	13.3473	14.2583	12.8179
152	69.1892	70.651	67.2914	62.9088	12.4726	14.5807	15.2783	12.4659	11.5003	13.3647	12.7991	12.1072		152	62.2089	68.2216	66.5576	59.0322	13.943	16.126	17.0627	15.8449	11.0772	13.4698	13.984	12.824
154	69.7747	71.1701	68.4795	63.7592	12.3002	14.6103	15.1733	12.6156	11.5467	13.4957	13.1058	12.1918		154	62.9949	69.0534	67.2752	59.1235	13.8962	16.3148	17.2829	15.7087	10.8871	13.1411	14.7873	12.7641
156	70.5154	72.0381	69.2382	64.3206	12.3858	14.6047	15.2577	12.6965	11.5045	13.1323	13.1202	12.3485		156	63.9587	69.8091	68.1328	60.0619	13.8326	16.1694	17.2331	15.6059	10.8341	13.3936	13.9867	12.7075
158	71.4242	72.7132	69.914	65.2541	12.297	14.5923	15.5739	12.6451	11.471	13.3621	13.0586	12.3388		158	64.5868	70.3433	68.7905	60.3855	13.9366	16.3763	17.3558	15.6952	10.8346	13.3316	13.8832	12.739
160	72.1599	73.8165	70.9312	65.9392	12.2879	14.6163	15.4085	12.6892	11.5723	13.0761	13.2388	12.3812		160	65.2405	71.278	69.987	61.3908	14.0601	16.3929	17.8499	15.5112	10.9194	13.4995	14.1873	12.7508
162	72.7833	74.4011	71.2691	66.5205	12.1324	14.549	15.1981	12.5059	11.4969	13.5997	13.2318	12.3567		162	66.2461	72.0264	70.4789	62.127	13.9662	16.3936	17.7238	15.547	10.8965	13.507	14.2128	12.6429
164	73.3098	75.2485	72.0534	67.0809	12.0573	14.6668	15.3536	12.5557	11.3492	13.6222	13.2025	12.359		164	66.966	72.3816	71.3203	62.7018	13.8932	16.4704	17.896	15.8722	10.9306	13.3033	14.2175	12.6666
166	74.4846	75.8527	72.7549	68.1788	12.1677	14.6231	15.3753	12.6448	11.579	13.1653	13.5049	12.3086		166	67.8339	73.4867	72.379	63.5659	13.9966	16.7848	17.9638	15.7221	10.9216	13.3133	14.0992	12.6393
168	74.5615	76.8013	73.5166	68.4014	12.1658	14.598	15.3032	12.5702	11.3191	13.4928	13.157	12.3615		168	68.3212	74.4675	73.0349	63.98	13.9096	16.7391	18.1947	15.8539	10.7299	13.4164	14.2834	12.6027

## Sheet: Fig. 7D
Hours	-DOX + 1um PLX-4720, 35um PD-901			+DOX + 1um PLX-4720, 35um PD-901			2um OPN-9652 +DOX + 1um PLX-4720, 35um PD-901
0	11.6436	11.8545	13.3713	10.7609	12.3696	14.6252	8.83692	10.8381	12.6898
2*	12.9964*	13.57091*	15.61508*	12.24016*	14.58621*	15.58113*	10.25887*	12.61757*	14.36703*
4*	13.76442*	14.38178*	16.50729*	13.09334*	16.58783*	17.14206*	11.47631*	14.06885*	15.49875*
6*	15.28409*	16.04755*	18.26644*	14.32286*	17.8635*	18.48388*	12.47772*	15.21921*	16.5444*
8*	16.35394*	17.37472*	18.38827*	15.0846*	19.77566*	20.07109*	13.80686*	16.65178*	18.48096*
10*	17.34477*	18.73253*	20.36355*	16.74498*	21.24578*	21.63104*	14.69608*	18.07704*	20.19262*
12*	18.42431*	20.29887*	21.70706*	17.916*	23.07245*	23.56563*	15.7913*	19.26109*	21.99449*
14*	19.34228*	20.80851*	23.36323*	19.16709*	24.06211*	25.72156*	16.60811*	20.41334*	23.09383*
16*	19.77645*	22.22693*	23.86251*	20.05235*	25.81129*	27.43631*	17.17044*	21.56125*	24.22039*
18*	20.81781*	22.90794*	24.67698*	21.40413*	27.28492*	28.73507*	18.13641*	22.30989*	25.50773*
20*	21.16939*	23.48905*	25.52965*	22.40934*	28.05614*	31.20392*	19.00997*	23.73239*	26.45754*
22*	21.55837*	24.04799*	26.25479*	23.66193*	29.77902*	33.21962*	19.58549*	24.35467*	28.19135*
24	22.0575	24.5501	27.1526	24.0987	30.5966	34.6523	20.341	24.9666	29.692
26*	22.74764*	25.19253*	28.01878*	24.74147*	31.61027*	36.18325*	20.69922*	25.71712*	30.36889*
28*	22.43135*	26.11616*	28.2857*	26.10869*	33.16056*	37.48866*	21.42406*	26.38738*	31.53619*
30*	23.87247*	26.26454*	28.81135*	27.29057*	34.72127*	38.95216*	22.00141*	27.27013*	32.28715*
32*	23.71872*	26.80664*	29.85824*	28.28817*	36.01255*	39.67704*	22.5949*	27.75832*	32.7679*
34*	23.74066*	27.22689*	30.6742*	28.86981*	37.41163*	40.77969*	23.43842*	28.18046*	33.49492*
36*	24.50229*	27.86022*	31.10514*	30.01882*	38.21716*	42.25581*	24.08861*	28.74487*	34.25967*
38*	25.03878*	28.47932*	31.87675*	30.80891*	39.40866*	43.07744*	24.30589*	29.62489*	34.83858*
40*	26.06608*	28.87232*	31.85811*	31.85881*	40.66304*	43.69749*	25.02294*	30.44199*	35.40311*
42*	26.60476*	29.82777*	32.78194*	32.81276*	41.60676*	44.67268*	25.45094*	31.29566*	36.0877*
44*	26.75933*	30.49488*	33.59544*	33.83676*	42.82233*	45.73703*	26.03625*	31.63486*	36.45519*
46*	27.09937*	30.6401*	34.7659*	34.82492*	44.36749*	47.9794*	26.32818*	32.50024*	38.3834*
48	27.2989	31.5338	34.6528	35.5771	45.2078	48.1179	27.155	33.1721	38.2619
50*	33.62405*	37.39816*	35.29162*	43.81456*	53.6769*	48.45833*	32.93987*	40.22857*	38.41066*
52*	34.02549*	39.25274*	36.07367*	45.90255*	57.12289*	50.48707*	34.58373*	42.1907*	39.92305*
54*	35.24754*	40.74406*	35.75005*	48.01321*	59.42636*	51.12961*	36.04786*	43.93758*	40.09135*
56*	36.25773*	41.56975*	35.58817*	49.63275*	60.96601*	51.43169*	36.90993*	44.68759*	40.46694*
58*	37.23337*	42.09445*	35.33313*	51.03128*	62.67617*	51.77357*	37.42108*	45.60686*	40.80523*
60*	37.38461*	42.87051*	35.99461*	52.37664*	64.67043*	52.87709*	38.57296*	46.47612*	41.52925*
62*	38.20622*	43.27476*	35.57403*	53.66239*	66.2791*	53.53449*	39.43736*	47.46465*	41.89832*
64*	38.93739*	44.5691*	35.40966*	54.8833*	67.36492*	54.46877*	40.22728*	48.31976*	42.32244*
66*	39.42348*	45.39906*	35.73722*	55.16672*	67.716*	55.05311*	40.9507*	48.86465*	43.02721*
68*	39.8836*	45.85979*	35.23832*	55.49126*	68.33324*	55.97598*	41.11326*	49.1797*	42.96339*
70*	39.65371*	45.64371*	36.76593*	56.06705*	68.71954*	58.3883*	40.76304*	49.2832*	45.35823*
72	38.8981	44.7981	35.9137	57.0969	70.1447	59.0723	40.6273	48.7394	45.0271
74*	39.18559*	45.10125*	38.10087*	58.36027*	71.91507*	69.02525*	40.77754*	48.84911*	53.76681*
76*	40.02109*	46.48061*	39.17754*	60.3046*	74.03275*	71.92768*	42.25981*	50.26459*	55.67844*
78*	41.26594*	47.96066*	41.28804*	61.43047*	74.73318*	74.69194*	43.47468*	51.47763*	57.48238*
80*	42.04373*	48.80197*	40.5517*	62.9291*	76.17257*	75.70839*	44.64612*	52.56662*	58.65611*
82*	43.1972*	49.70503*	42.69669*	63.96421*	77.58953*	77.55687*	45.92449*	53.92154*	59.88469*
84*	43.5501*	50.18803*	42.71383*	64.83955*	78.28265*	78.30623*	46.36739*	54.61342*	61.04913*
86*	43.72456*	50.74568*	43.99991*	66.13365*	79.64748*	80.19749*	47.16976*	55.78722*	62.22507*
88*	44.26723*	50.75124*	43.93898*	67.19244*	80.46124*	80.59578*	47.90908*	55.74924*	63.63328*
90*	44.5484*	51.10382*	44.09671*	67.83367*	81.50776*	81.38731*	48.62858*	56.5689*	64.62476*
92*	44.5362*	51.50053*	44.673*	68.6032*	82.21743*	81.84037*	49.3791*	57.25564*	65.85117*
94*	44.74891*	51.59887*	44.56145*	69.42561*	82.78857*	82.18761*	49.97657*	57.8099*	66.76424*
96	44.5549	51.7152	44.5942	70.2821	83.6425	82.2581	50.6989	58.3238	66.6011
98*	45.26554*	51.832*	44.54644*	70.96137*	84.23489*	83.39889*	51.11356*	58.85026*	67.46509*
100*	46.81522*	53.92538*	45.31759*	79.84923*	90.63268*	84.5703*	57.87715*	66.19727*	69.22944*
102*	48.47609*	55.08143*	47.01314*	82.31824*	92.46912*	85.96342*	59.60847*	68.03831*	70.80817*
104*	49.62475*	56.99771*	48.24868*	84.66919*	93.79318*	87.27705*	61.23795*	69.47397*	72.30289*
106*	50.49516*	57.73176*	49.47746*	85.8418*	94.53834*	88.00095*	62.28146*	70.71752*	73.45462*
108*	50.67264*	58.64795*	50.13503*	87.1806*	95.27863*	88.71809*	63.01943*	71.51943*	74.47643*
110*	51.41829*	59.27028*	51.16281*	88.41736*	95.88786*	89.15263*	63.89265*	72.30436*	75.33362*
112*	51.51537*	59.59431*	51.81628*	89.18428*	96.25455*	89.64716*	64.54318*	73.25257*	76.07117*
114*	52.287*	60.08225*	52.73798*	89.74928*	96.47298*	90.24226*	64.98315*	73.52246*	76.98929*
116*	52.47231*	60.30824*	52.59726*	89.97069*	96.68585*	91.06972*	65.32691*	73.76498*	77.5695*
118*	52.36375*	60.67312*	52.44423*	90.06493*	96.72645*	92.25216*	65.39687*	74.08119*	79.12354*
120	52.7801	60.3891	56.6166	90.2495	96.818	96.3106	65.4434	74.3936	87.2511
122*	51.78644*	59.58912*	58.68344*	91.73196*	97.55049*	96.92605*	67.08817*	75.64469*	88.31259*
124*	53.57803*	62.39962*	59.9091*	93.99531*	98.49797*	97.42815*	71.15472*	79.18181*	89.01363*
126*	55.37387*	63.9801*	60.49366*	94.82829*	98.81335*	97.75681*	72.33385*	79.97809*	89.42567*
128*	57.01996*	66.12379*	61.01033*	95.55801*	99.00166*	97.95823*	73.76759*	81.20163*	89.74811*
130*	57.97537*	66.81696*	61.26933*	95.91479*	99.06403*	98.27146*	74.41028*	81.45027*	90.01233*
132*	59.64553*	68.16893*	61.97012*	96.32282*	99.19498*	98.42974*	75.11*	82.2829*	90.35718*
134*	60.7331*	69.0241*	62.26222*	96.60374*	99.31593*	98.43924*	76.44546*	83.2614*	90.37306*
136*	61.18727*	69.99203*	61.87519*	96.85128*	99.36353*	98.41067*	77.20158*	83.85558*	90.29847*
138	61.6778	70.3218	62.0001	96.9218	99.3564	98.3807	77.7868	84.1052	90.161

## Sheet: Fig. 8H
Days	BRAFi + MEKi								Triple Combo
-9	15.7995	0	8.55712		41.8288	38.6953	9.06048		0	0	0	0	0	0	30.152
-6	40.1876	37.8854	19.144		49.2163	74.2662	24.7911		13.0159	60.9197	33.8541	27.0903	52.0299	17.106	44.3474
-3	63.9497	51.3602	33.4018		139.244	239.59	40.5754		31.4332	257.399	83.3658	90.8926	64.8697	48.3138	123.769
0	251.61	108.544	245.344		310.635	399.251	110.519			336.848	119.949	401.868	290.077	131.474	319.206
6	113.08	60.5655	79.7178		250.375	222.674	37.2282		310.155	102.454	81.8275	84.1063	67.152	139.84	108.777
8	66.6751	19.2357	69.9679		255.255	148.339	55.016		123.207	78.4201	101.761	29.4572	47.8406	155.221	81.4694
12	51.9964	11.722	73.4831		119.424	126.463	47.9957		30.7219	101.044	62.7385	34.1072	28.9575		46.8297
15	36.8821	14.223	37.6457		58.1326	48.9991	5.50423		21.1222	70.989	21.7218	17.261	22.542	25.5392	27.1016
19	57.6637	0	36.8299		94.1172	89.2829	0		0	114.15	37.5104	0	7.21441	63.4048	23.5757
22	64.3909	0	50.2748		64.8532	55.2528	0		0	82.8121	67.86	0	0	25.2079	0
26	29.9432	0	57.7668		68.2897	62.1154	0		0	84.7403	37.0288	0	0	18.1264	0
29	66.4419	0	74.2089		42.3391	94.7914	0		0	137.619	22.1462	0	0	22.8457	0
33	41.7643	0	111.068		51.1352	333.832	88.141		0	146.979	35.2026	0	0	45.7664	0
36	92.3629	0	96.8072		90.3519	473.709	100.39		0	173.255	47.9422	0	0	45.7664	0
40	127.7	0	159.086			705.032	193.382		0	162.615	38.5505	0	1.96258	50.9429
43	216.312	0	216.127			626.029	388.576		4.20009	216.358	35.3783	0	5.1409	95.6419
47	522.947	0	490.247			746.95	609.871		14.5617	169.796	28.8977	20.3611	10	107.36
50	629.799	0	460.351			1132.76	739.565		9.6102	318.209	31.1884	14.932	1	233.097
54	1037.31	0	402.6			1326.83	990.323		30.0222	290.272	48.5826	29.7061		245.98

[truncated: 4 more sheets: Fig. 8I, Supplementary Fig. 4D, Supplementary Fig. 7A, Supplementary Fig. 9D]
